# Supplementary material for: A method to estimate statistical errors of properties derived from charge-density modelling
Source: Acta Crystallogr A Found Adv. 2018 May 3;74(Pt 3):170–83. doi: 10.1107/S2053273318004308 (PMC5933404; doi:10.1107/S2053273318004308)
Supplement: Supplementary file 1 [file a-74-00170-sup1.cif]

data_I  
_database_code_depnum_ccdc_archive 'CCDC 1829445'
#==============================================================================

# PROCESSING SUMMARY (IUCr Office Use Only)

_journal_date_recd_electronic      2018-01-16
_journal_date_to_coeditor         ?
_journal_date_from_coeditor       ?
_journal_date_accepted     2018-03-13
_journal_date_printers_first      ?
_journal_date_printers_final      ?
_journal_date_proofs_out          ?
_journal_date_proofs_in           ?
_journal_coeditor_name            ?
_journal_coeditor_code      AE5043SUP1
_journal_coeditor_notes
; ?
;
_journal_paper_category      FA
_journal_techeditor_code      A180430
_iucr_compatibility_tag          ACTA95
_journal_techeditor_notes  
;
;
_journal_coden_ASTM               ?
_journal_name_full                ?
_journal_year                     ?
_journal_volume                   ?
_journal_issue                    ?
_journal_page_first               ?
_journal_page_last                ?
_journal_suppl_publ_number        ?
_journal_suppl_publ_pages         ?

#==============================================================================

_audit_creation_method             'MoPro v17                '    
_chemical_name_systematic          '(E)-5-Phenyl-pent-1-enyl-boronic acid' 
_chemical_name_common                ? 
_chemical_formula_moiety   'C11 H15 B O2'
_chemical_formula_sum      'C11 H15 B O2'
_chemical_formula_weight             190.039
_chemical_absolute_configuration     '.'

_symmetry_cell_setting               orthorhombic 
_symmetry_space_group_name_H-M       'P bca'
_symmetry_space_group_name_Hall      '-p_2ac_2ab'

loop_
_atom_type_symbol                      
_atom_type_description                 
_atom_type_scat_dispersion_real        
_atom_type_scat_dispersion_imag        
_atom_type_scat_source                 
 'C' 'C'    0.0033   0.0016
'Clementi & Roetti 1974. Atomic Data & Nuclear Data Tables. 14, 177'  
 'H' 'H'    0.0000   0.0000
'Clementi & Roetti 1974. Atomic Data & Nuclear Data Tables. 14, 177'  
 'B' 'B'    0.0014   0.0007
'Clementi & Roetti 1974. Atomic Data & Nuclear Data Tables. 14, 177'  
 'O' 'O'    0.0106   0.0060
'Clementi & Roetti 1974. Atomic Data & Nuclear Data Tables. 14, 177'  

loop_
_symmetry_equiv_pos_as_xyz           
'x, y, z'
'-x+1/2, -y, z+1/2'
'-x, y+1/2, -z+1/2'
'x+1/2, -y+1/2, -z'
'-x, -y, -z'
'x+1/2, y, -z+1/2'
'x, -y+1/2, z+1/2'
'-x+1/2, y+1/2, z'
_cell_length_a                 7.52000(10)        
_cell_length_b                 9.38370(10)        
_cell_length_c                 30.7120(5)         
_cell_angle_alpha             90.                 
_cell_angle_beta              90.                 
_cell_angle_gamma             90.                 
_cell_volume                   2167.21(5)          
_cell_formula_units_Z                8
_cell_measurement_temperature       100(2)
_cell_measurement_reflns_used    50963
_cell_measurement_theta_min      2.6130
_cell_measurement_theta_max     59.9830
_diffrn_reflns_number             117942
_diffrn_reflns_av_unetI/netI      0.0192
_diffrn_reflns_av_R_equivalents   0.0306


_exptl_crystal_description       Block
_exptl_crystal_colour            Colourless
_exptl_crystal_size_max           0.34
_exptl_crystal_size_mid           0.18
_exptl_crystal_size_min           0.10
_exptl_absorpt_coefficient_mu     0.077
_shelx_estimated_absorpt_T_min    0.974
_shelx_estimated_absorpt_T_max    0.992 
_exptl_crystal_density_meas          ? 
_exptl_crystal_density_diffrn       1.165
_exptl_crystal_density_method       'not measured' 
_exptl_crystal_F_000                 816
_exptl_absorpt_process_details
;
CrysAlisPro 1.171.38.37f (Rigaku Oxford Diffraction, 2015)
Empirical absorption correction using spherical harmonics,
 implemented in SCALE3 ABSPACK scaling algorithm.
;   
_exptl_absorpt_correction_type    Multi-scan 
_exptl_absorpt_correction_T_min   0.472
_exptl_absorpt_correction_T_max   0.999
_exptl_special_details               
;
CrysAlisPro 1.171.38.37f (Rigaku Oxford Diffraction, 2015)
Empirical absorption correction using spherical harmonics,
 implemented in SCALE3 ABSPACK scaling algorithm.
;
_diffrn_ambient_temperature          100(2)   
_diffrn_measurement_specimen_support
                'magnetic support with MicroMount'
_diffrn_radiation_wavelength        0.71073
_diffrn_radiation_type              MoK\a 
_diffrn_radiation_source          'fine-focus sealed tube' 
_diffrn_measurement_device_type      'Rigaku MicroMax-HF Pilatus 200K '  
_diffrn_source                    'Microfocus rotating anode X-ray tube' 
_diffrn_source_type               'Rigaku MicroMax-007HF'
_diffrn_source_power              50
_diffrn_source_current            24
_diffrn_source_size               '0.2 mm x 0.2 mm fine focus'
_diffrn_radiation_monochromator   'Confocal Max Flux optic' 
_diffrn_measurement_method         
;
 Fullsphere data collection, phi and omega scans
;
_diffrn_detector_area_resol_mean  5.8140 

_diffrn_standards_number             ? 
_diffrn_standards_interval_count     ? 
_diffrn_standards_interval_time      ? 
_diffrn_standards_decay_%            ? 
_diffrn_reflns_av_sigmaI/netI        0.01544
_diffrn_reflns_limit_h_min           0
_diffrn_reflns_limit_h_max          16
_diffrn_reflns_limit_k_min           0
_diffrn_reflns_limit_k_max          20
_diffrn_reflns_limit_l_min           0
_diffrn_reflns_limit_l_max          68
_diffrn_reflns_theta_min            2.65
_diffrn_reflns_theta_max           52.15
_reflns_number_total                 11803
_reflns_number_gt                    10496
_reflns_threshold_expression         >2.0sigma(I)
_reflns_Friedel_coverage          0.000
_reflns_Friedel_fraction_max      .
_reflns_Friedel_fraction_full     .
 
_reflns_special_details
;
 Reflections were merged by SHELXL according to the crystal
 class for the calculation of statistics and refinement.

 _reflns_Friedel_fraction is defined as the number of unique
 Friedel pairs measured divided by the number that would be
 possible theoretically, ignoring centric projections and
 systematic absences.
;

_computing_data_collection           ? 
_computing_cell_refinement           ? 
_computing_data_reduction            ? 
_computing_structure_solution        ? 
_computing_structure_refinement      'MoPro (J. Appl. Cryst. 2005, 38, 38-54)'
_computing_molecular_graphics        ? 
_computing_publication_material      ? 
_iucr_refine_instructions_details  
; 
! P00 Dip Qua Oct Hex l=5 l=6
! B nl = 2 2 2 3 4 4 4
! B zeta= 2.525 2.525 2.525 2.525 2.525 2.525 2.525
! C nl = 2 2 2 3 4 4 4
! C zeta= 3.176 3.176 3.176 3.176 3.176 3.176 3.176
! H nl = 1 1 2 2 2 2 2
! H zeta= 2.000 2.000 2.000 2.000 2.000 2.000 2.000
! O nl = 2 2 2 3 4 4 4
! O zeta= 4.466 4.466 4.466 4.466 4.466 4.466 4.466

WSIG 3.00000 ! weighting scheme
 ! SPACE GROUP P ?

CELL 7.5200 9.3837 30.7120 90.0000 90.0000 90.0000 0.71073
ZERR 0.0001 0.0001 0.0005 0.0000 0.0000 0.0000

SYMM 4 P CENTRO
 X , Y, Z
 -X+1/2 , -Y, Z+1/2
 -X , Y+1/2, -Z+1/2
 X+1/2 , -Y+1/2, -Z

SCALE 1 0.597692

FMULT 1.00000

UOVER 0.00000 0.00000 0.00000 0.00000 0.00000 0.00000 ANI

SOLVT 0.00000 50.00000

EXTIN 0.00000 GAUSSIAN ISOT TYP1 ! G*10^4


DUMMY 0

KAPPA 29
 0.976815 0.926503 ! # 1 1 MOL B1 1X B
 0.992949 0.981818 ! # 2 1 MOL C1 1X C
 0.989495 0.950661 ! # 3 1 MOL C2 1X C
 0.985020 1.052289 ! # 4 1 MOL C3 1X C
 0.988051 0.955496 ! # 5 1 MOL C4 1X C
 0.977782 0.947560 ! # 6 1 MOL C5 1X C
 0.984778 0.959165 ! # 7 1 MOL C6 1X C
 0.991359 0.881278 ! # 8 1 MOL C7 1X C
 0.959659 0.931454 ! # 9 1 MOL C8 1X C
 0.957875 0.837917 ! # 10 1 MOL C9 1X C
 0.972556 0.872852 ! # 11 1 MOL C10 1X C
 1.004184 1.104918 ! # 12 1 MOL C11 1X C
 1.169700 1.177242 ! # 13 1 MOL H2 1X H
 1.139636 1.162402 ! # 14 1 MOL H3 1X H
 1.138768 1.161611 ! # 15 1 MOL H4 1X H
 1.148766 1.168201 ! # 16 1 MOL H5 1X H
 1.162263 1.174334 ! # 17 1 MOL H6 1X H
 1.178837 1.185823 ! # 18 1 MOL H10 1X H
 1.142440 1.163602 ! # 19 1 MOL H11 1X H
 1.179298 1.186317 ! # 20 1 MOL H71 1X H
 1.150986 1.169393 ! # 21 1 MOL H72 1X H
 1.203787 1.197043 ! # 22 1 MOL H81 1X H
 1.202762 1.195368 ! # 23 1 MOL H82 1X H
 1.180038 1.182505 ! # 24 1 MOL H91 1X H
 1.204189 1.197351 ! # 25 1 MOL H92 1X H
 1.287231 1.406134 ! # 26 1 MOL H1O 1X H
 1.272609 1.399944 ! # 27 1 MOL H2O 1X H
 0.985012 0.804561 ! # 28 1 MOL O1 1X O
 0.984067 0.843787 ! # 29 1 MOL O2 1X O


ATOMS 29

ATOM 1 B1 MOL 1 0.251627 0.997843 0.028837 1.0000 1 B
bXY O1 O2 OCT K1 V0 M0 Q0
UANI 0.009715 0.008439 0.014852 0.000438 -.001370 -.000291
 3.17092 0. -.065 -.023 0.011 -.385 -.011 0.018 0.079 0.011
 -.017 0.005 -.021 -.002 0. -.480 -.086

ATOM 2 C1 MOL 1 0.963860 0.899574 0.172477 1.0000 1 C
bXY C6 C2 OCT K2 V0 M0 Q0
UANI 0.011660 0.018361 0.015228 0.000010 -.002364 0.003243
 4.01697 0. 0.020 0.012 -.015 -.201 0.021 -.002 -.021 0.011
 0.020 0.027 -.014 -.007 -.016 -.257 0.005

ATOM 3 C2 MOL 1 0.926482 0.973507 0.211051 1.0000 1 C
bXY C1 C3 OCT K3 V0 M0 Q0
UANI 0.016002 0.027374 0.014788 -.001939 0.000146 0.001406
 4.20758 0. -.039 -.055 0.014 -.191 0.010 0.030 0.018 -.021
 -.010 0.027 0.004 0.008 -.002 -.259 -.020

ATOM 4 C3 MOL 1 1.027335 1.091766 0.223317 1.0000 1 C
bXY C2 C4 OCT K4 V0 M0 Q0
UANI 0.021690 0.030250 0.016771 -.003073 -.002556 -.003578
 4.12810 0. 0.007 -.069 0.009 -.203 -.033 0.004 -.009 -.001
 -.013 0.013 0.006 -.017 0.002 -.238 -.008

ATOM 5 C4 MOL 1 1.167843 1.137599 0.197292 1.0000 1 C
bXY C5 C3 OCT K5 V0 M0 Q0
UANI 0.018257 0.026026 0.023876 -.004959 -.004819 -.000903
 4.11231 0. 0.028 0.050 -.017 -.205 0.025 -.009 -.044 0.018
 0.044 0.016 0.007 0.022 -.007 -.257 0.

ATOM 6 C5 MOL 1 1.207514 1.063752 0.159143 1.0000 1 C
bXY C4 C6 OCT K6 V0 M0 Q0
UANI 0.014846 0.025053 0.024753 -.003722 0.001595 0.001881
 4.22682 0. 0.022 -.022 -.040 -.201 0.006 -.028 -.011 -.031
 -.008 0.026 0.001 0.007 0. -.291 0.003

ATOM 7 C6 MOL 1 1.105944 0.946020 0.146808 1.0000 1 C
bXY C1 C5 OCT K7 V0 M0 Q0
UANI 0.014884 0.020914 0.018562 -.000372 0.002020 0.001021
 4.17510 0. 0.018 -.030 -.002 -.211 -.016 -.029 -.002 -.019
 0.024 0.036 0.011 -.024 0.021 -.278 -.016

ATOM 8 C7 MOL 1 0.851276 0.774013 0.159105 1.0000 1 C
bZX C1 C8 OCT K8 V0 M0 Q0
UANI 0.016564 0.017162 0.023020 -.000746 -.006826 0.005764
 4.11161 0. 0.008 0.001 -.055 -.032 0.018 0.009 0.005 -.013
 -.043 -.003 0.009 0.340 0.015 -.030 0.036

ATOM 9 C8 MOL 1 0.672251 0.815431 0.138779 1.0000 1 C
bZX C9 C7 OCT K9 V0 M0 Q0
UANI 0.012716 0.020004 0.016909 -.001866 -.002379 0.003550
 4.24989 0. -.015 0.022 -.055 0.053 -.010 0.024 -.009 -.045
 -.023 -.020 0.010 0.327 -.033 0.022 0.002

ATOM 10 C9 MOL 1 0.688733 0.889659 0.094495 1.0000 1 C
bZX C8 C10 OCT K10 V0 M0 Q0
UANI 0.011423 0.019287 0.015408 0.000636 -.002380 0.002011
 4.24054 0. -.025 -.015 -.021 0.042 -.028 -.062 -.001 0.011
 -.067 0.006 -.097 0.318 0.041 0.032 -.007

ATOM 11 C10 MOL 1 0.513125 0.893953 0.071361 1.0000 1 C
bXY C9 C11 OCT K11 V0 M0 Q0
UANI 0.012890 0.013463 0.016776 0.000608 -.004580 0.000100
 4.23844 0. 0.036 0.120 0.030 -.190 -.010 0.001 -.085 0.037
 0.059 0.021 0.091 -.021 -.007 -.362 -.005

ATOM 12 C11 MOL 1 0.435135 1.006991 0.052461 1.0000 1 C
bXY C10 B1 OCT K12 V0 M0 Q0
UANI 0.010713 0.012157 0.015631 -.000733 -.002721 0.000786
 3.77224 0. 0.016 0.008 -.006 -.126 -.012 0.004 -.038 0.013
 -.004 0.016 -.011 -.002 -.007 -.149 -.001

ATOM 13 H2 MOL 1 0.818794 0.939559 0.230930 1.0000 1 H
 ZX C2 C1 DIP K13 V0 M0 Q0
UANI 0.030213 0.053125 0.027951 -.008347 0.006099 0.003477
 0.87054 0. 0. 0. 0.053

ATOM 14 H3 MOL 1 0.996351 1.145018 0.252792 1.0000 1 H
 ZX C3 C2 DIP K14 V0 M0 Q0
UANI 0.039554 0.052822 0.029984 0.000010 -.001557 -.014505
 0.90968 0. 0. 0. 0.074

ATOM 15 H4 MOL 1 1.242090 1.229876 0.206258 1.0000 1 H
 ZX C4 C5 DIP K15 V0 M0 Q0
UANI 0.035855 0.035971 0.046934 -.011333 -.009227 -.005511
 0.93632 0. 0. 0. 0.109

ATOM 16 H5 MOL 1 1.313347 1.098235 0.139002 1.0000 1 H
 ZX C5 C4 DIP K16 V0 M0 Q0
UANI 0.025171 0.048930 0.036489 -.010523 0.003620 0.005738
 0.85996 0. 0. 0. 0.087

ATOM 17 H6 MOL 1 1.136558 0.891630 0.117366 1.0000 1 H
 ZX C6 C1 DIP K17 V0 M0 Q0
UANI 0.029463 0.043047 0.027080 -.000400 0.002285 -.007033
 0.86893 0. 0. 0. 0.082

ATOM 18 H10 MOL 1 0.444897 0.795670 0.071013 1.0000 1 H
 ZX C10 C9 DIP K18 V0 M0 Q0
UANI 0.028624 0.019177 0.044359 -.004019 -.009549 0.002665
 0.84298 0. 0. 0. 0.090

ATOM 19 H11 MOL 1 0.501192 1.104768 0.053998 1.0000 1 H
 ZX C11 C10 DIP K19 V0 M0 Q0
UANI 0.024843 0.020914 0.036933 -.006610 -.003462 0.002819
 0.97848 0. 0. 0. 0.091

ATOM 20 H71 MOL 1 0.921977 0.712127 0.136194 1.0000 1 H
 ZX C7 C1 DIP K20 V0 M0 Q0
UANI 0.030309 0.036523 0.040018 0.004473 -.006542 -.006939
 0.93116 0. 0. 0. 0.069

ATOM 21 H72 MOL 1 0.823665 0.710677 0.186975 1.0000 1 H
 ZX C7 C1 DIP K21 V0 M0 Q0
UANI 0.034906 0.041400 0.037224 -.008676 -.008769 0.017325
 0.94587 0. 0. 0. 0.077

ATOM 22 H81 MOL 1 0.597739 0.720302 0.134383 1.0000 1 H
 ZX C8 C9 DIP K22 V0 M0 Q0
UANI 0.033724 0.027149 0.045546 -.009393 -.012479 0.008377
 0.84149 0. 0. 0. 0.066

ATOM 23 H82 MOL 1 0.602012 0.880741 0.160366 1.0000 1 H
 ZX C8 C9 DIP K23 V0 M0 Q0
UANI 0.029967 0.039469 0.028534 0.003810 0.002231 0.001874
 0.86364 0. 0. 0. 0.038

ATOM 24 H91 MOL 1 0.738716 0.992008 0.097948 1.0000 1 H
 ZX C9 C8 DIP K24 V0 M0 Q0
UANI 0.029839 0.024787 0.031974 -.006298 -.003672 0.001742
 0.87433 0. 0. 0. 0.051

ATOM 25 H92 MOL 1 0.777747 0.830807 0.075221 1.0000 1 H
 ZX C9 C8 DIP K25 V0 M0 Q0
UANI 0.027554 0.037790 0.030756 0.011111 -.000686 -.005445
 0.83667 0. 0. 0. 0.040

ATOM 26 H1O MOL 1 0.226190 1.200482 0.017489 1.0000 1 H
 ZX O1 B1 DIP K26 V0 M0 Q0
UANI 0.023096 0.016125 0.036489 -.004176 -.004882 0.001168
 0.64543 0. 0. 0. 0.080

ATOM 27 H2O MOL 1 0.057891 0.876243 0.010172 1.0000 1 H
 ZX O2 B1 DIP K27 V0 M0 Q0
UANI 0.021352 0.017392 0.040486 0.001547 -.010319 0.001221
 0.67505 0. 0. 0. 0.073

ATOM 28 O1 MOL 1 0.163964 1.115603 0.013417 1.0000 1 O
bXY B1 H1O OCT K28 V0 M0 Q0
UANI 0.010253 0.007647 0.018845 0.000136 -.002143 0.000358
 6.24089 0. -.055 -.015 0.005 -.002 0.005 -.009 0.054 -.015
 0.005 -.030 -.020 0.007 -.001 -.106 0.

ATOM 29 O2 MOL 1 0.169483 0.868002 0.023395 1.0000 1 O
bXY B1 H2O OCT K29 V0 M0 Q0
UANI 0.011755 0.007623 0.024587 0.000386 -.005087 0.000044
 6.23746 0. -.044 0.016 -.037 0.016 -.011 0. 0.001 0.013
 -.007 -.014 -.015 -.012 0.004 -.099 0.005

ANHAR 0 3 ! number_of_anharmonic_atoms max_order
! 1 ! atom number
! 0.00E+00 0.00E+00 0.00E+00 0.00E+00 0.00E+00 0.00E+00 0.00E+00 0.00E+00
! 0.00E+00 0.00E+00


STOP
; 
_refine_special_details              
;
 Refinement of F^2^ against reflections.
 The threshold expression of F^2^ > 2sigma(F^2^) is
 used for calculating R-factors(gt) and is not
 relevant to the choice of reflections for refinement.
 R-factors based on F^2^ are statistically about twice
 as large as those based on F, and R-factors based on
 ALL data will be even larger.
;
_refine_ls_structure_factor_coef     Fsqd 
_refine_ls_matrix_type                full
_refine_ls_weighting_scheme          calc 
_refine_ls_weighting_details 
     'calc w =1/[3.3*\s^2^(Fo^2^)]'
_atom_sites_solution_primary      direct 
_atom_sites_solution_secondary    difmap 
_atom_sites_solution_hydrogens    difmap 
_refine_ls_hydrogen_treatment    refall
# refall refxyz hetero heteroxyz constr 

_refine_ls_extinction_method        'none'              
_refine_ls_abs_structure_Flack   ? 
_refine_ls_abs_structure_Rogers  ?                   
###  Notice MoPro refines Rogers parameter (Eta f" multiplier)

_refine_ls_number_reflns             14958
_refine_ls_number_parameters           574
_refine_ls_number_restraints             0
# R-factors: R(F)  &  wR2(I) 
_refine_ls_R_factor_all              0.0351
## R_factor_all computed for  I/sigmaI >   0.35
_refine_ls_R_factor_gt               0.0257
_refine_ls_wR_factor_ref             0.0393
_refine_ls_wR_factor_gt              0.0375
_refine_ls_goodness_of_fit_ref       0.952
# GOF(I) computed assuming  all parameters refined:     715
_refine_ls_restrained_S_all          0.000
_refine_ls_shift/su_max              0.000
_refine_ls_shift/su_mean             0.000

_diffrn_measured_fraction_theta_max     0.921
_diffrn_reflns_theta_full               42.82
_diffrn_measured_fraction_theta_full    0.981
_refine_diff_density_max                0.32
_refine_diff_density_min               -0.16
_refine_diff_density_rms                0.034
 
loop_
_atom_site_type_symbol      
_atom_site_label            
_atom_site_fract_x          
_atom_site_fract_y          
_atom_site_fract_z          
_atom_site_U_iso_or_equiv   
_atom_site_adp_type         
_atom_site_occupancy        
_atom_site_calc_flag        
_atom_site_refinement_flags_posn  
_atom_site_refinement_flags_adp  
_atom_site_disorder_assembly
_atom_site_disorder_group   
B B1 0.251627(19) 0.997843(15) 0.028837(5) 0.011002(12) Uani 1 d . . . .
C  C1  0.96386(2)  0.89957(2)  0.172477(6)  0.015083(13) Uani 1  d    . .  . .
C  C2  0.92648(3)  0.97351(3)  0.211051(7)  0.019388(17) Uani 1  d    . .  . .
C  C3  1.02734(3)  1.09177(3)  0.223317(8)  0.02290(2) Uani 1  d    . .  . .
C  C4  1.16784(3)  1.13760(3)  0.197292(8)  0.022720(19) Uani 1  d    . .  . .
C  C5  1.20751(3)  1.06375(3)  0.159143(8)  0.021551(17) Uani 1  d    . .  . .
C  C6  1.10594(3)  0.94602(2)  0.146808(7)  0.018120(16) Uani 1  d    . .  . .
C  C7  0.85128(3)  0.77401(2)  0.159105(8)  0.018915(15) Uani 1  d    . .  . .
C  C8  0.67225(3)  0.81543(2)  0.138779(7)  0.016543(14) Uani 1  d    . .  . .
C  C9  0.68873(2)  0.88966(2)  0.094495(6)  0.015373(13) Uani 1  d    . .  . .
C C10 0.51313(2) 0.893953(19) 0.071361(5) 0.014376(13) Uani 1 d . . . .
C C11 0.43514(2) 1.006991(19) 0.052461(6) 0.012834(13) Uani 1 d . . . .
H  H2  0.819(3)  0.9396(12)  0.2309(6)  0.0371(12) Uani 1  d    D .  . .
H  H3  0.9964(12)  1.1450(18)  0.2528(10)  0.0408(13) Uani 1  d    D .  . .
H  H4  1.242(2)  1.230(3)  0.2063(3)  0.0396(12) Uani 1  d    D .  . .
H  H5  1.313(3)  1.0982(12)  0.1390(7)  0.0369(13) Uani 1  d    D .  . .
H  H6  1.1366(11)  0.8916(18)  0.1174(9)  0.0332(11) Uani 1  d    D .  . .
H  H10  0.4449(18)  0.796(3)  0.07101(15)  0.0307(10) Uani 1  d    D .  . .
H  H11  0.5012(16)  1.105(2)  0.05400(12)  0.0276(8) Uani 1  d    D .  . .
H  H71  0.922(2)  0.712(2)  0.1362(8)  0.0356(10) Uani 1  d    D .  . .
H  H72  0.8237(10)  0.711(2)  0.1870(9)  0.0378(11) Uani 1  d    D .  . .
H  H81  0.598(2)  0.720(3)  0.13438(19)  0.0355(10) Uani 1  d    D .  . .
H  H82  0.602(2)  0.881(2)  0.1604(7)  0.0327(10) Uani 1  d    D .  . .
H  H91  0.7387(16)  0.992(3)  0.09795(18)  0.0289(10) Uani 1  d    D .  . .
H  H92  0.778(3)  0.8308(18)  0.0752(6)  0.0320(10) Uani 1  d    D .  . .
H  H1O  0.226(2)  1.200(3)  0.0175(2)  0.0252(11) Uani 1  d    D .  . .
H  H2O  0.058(5)  0.8762(5)  0.0102(6)  0.0264(12) Uani 1  d    D .  . .
O O1 0.163964(19) 1.115603(16) 0.013417(5) 0.012248(10) Uani 1 d . . . .
O O2 0.16948(2) 0.868002(16) 0.023395(6) 0.014655(11) Uani 1 d . . . .

loop_ 
_atom_site_aniso_label 
_atom_site_aniso_U_11 
_atom_site_aniso_U_22 
_atom_site_aniso_U_33 
_atom_site_aniso_U_12 
_atom_site_aniso_U_13 
_atom_site_aniso_U_23 
B1  0.00972(5)  0.00844(5)  0.01485(6)  0.00044(4) -0.00137(4) -0.00029(4)
C1  0.01166(5)  0.01836(6)  0.01523(6)  0.00001(5) -0.00236(5)  0.00324(5)
C2  0.01600(6)  0.02737(8)  0.01479(7) -0.00194(6)  0.00015(5)  0.00141(6)
C3  0.02169(8)  0.03025(10)  0.01677(8) -0.00307(8) -0.00256(7) -0.00358(8)
C4  0.01826(7)  0.02603(9)  0.02388(9) -0.00496(7) -0.00482(7) -0.00090(7)
C5  0.01485(7)  0.02505(9)  0.02475(9) -0.00372(6)  0.00160(6)  0.00188(7)
C6  0.01488(6)  0.02091(7)  0.01856(7) -0.00037(6)  0.00202(5)  0.00102(6)
C7  0.01656(6)  0.01716(6)  0.02302(8) -0.00075(5) -0.00683(6)  0.00576(6)
C8  0.01272(6)  0.02000(7)  0.01691(7) -0.00187(5) -0.00238(5)  0.00355(5)
C9  0.01142(5)  0.01929(6)  0.01541(6)  0.00064(5) -0.00238(4)  0.00201(5)
C10  0.01289(5)  0.01346(5)  0.01678(6)  0.00061(4) -0.00458(4)  0.00010(4)
C11  0.01071(5)  0.01216(6)  0.01563(6) -0.00073(4) -0.00272(5)  0.00079(4)
H2  0.030(5)  0.053(5)  0.028(5) -0.008(2)  0.006(2)  0.003(2)
H3  0.040(5)  0.053(6)  0.030(6)  0.000(2) -0.002(2) -0.015(3)
H4  0.036(5)  0.036(5)  0.047(5) -0.011(3) -0.009(2) -0.006(2)
H5  0.025(5)  0.049(5)  0.036(5) -0.011(2)  0.004(3)  0.006(2)
H6  0.029(5)  0.043(5)  0.027(5) -0.0004(18)  0.002(2) -0.007(3)
H10  0.029(4)  0.019(4)  0.044(5) -0.004(2) -0.0095(17)  0.0027(17)
H11  0.025(3)  0.021(4)  0.037(4) -0.007(2) -0.0035(14)  0.0028(15)
H71  0.030(4)  0.037(4)  0.040(5)  0.004(2) -0.007(2) -0.007(3)
H72  0.035(4)  0.041(4)  0.037(5) -0.0087(18) -0.0088(19)  0.017(3)
H81  0.034(4)  0.027(4)  0.046(5) -0.009(2) -0.0125(18)  0.0084(18)
H82  0.030(4)  0.039(4)  0.029(4)  0.004(2)  0.002(2)  0.002(2)
H91  0.030(4)  0.025(5)  0.032(4) -0.006(2) -0.0037(15)  0.0017(16)
H92  0.028(4)  0.038(4)  0.031(4)  0.011(2) -0.001(2) -0.005(2)
H1O  0.023(4)  0.016(5)  0.036(5) -0.004(3) -0.0049(17)  0.0012(18)
H2O  0.021(5)  0.017(4)  0.040(4)  0.0015(16) -0.010(3)  0.0012(15)
O1  0.01025(4)  0.00765(4)  0.01884(6)  0.00014(4) -0.00214(4)  0.00036(3)
O2  0.01175(5)  0.00762(4)  0.02459(7)  0.00039(4) -0.00509(5)  0.00004(4)

_geom_special_details                
;                                    
;                                    

loop_
_geom_bond_atom_site_label_1         
_geom_bond_atom_site_label_2         
_geom_bond_distance                  
_geom_bond_site_symmetry_2           
_geom_bond_publ_flag                 
B1     O1     1.37111(19)  .         ? 
B1     O2     1.3762(2)  .         ? 
B1     C11    1.5614(2)  .         ? 
C1     C7     1.5079(3)  .         ? 
C1     C6     1.3975(3)  .         ? 
C1     C2     1.4014(3)  .         ? 
C2     C3     1.3959(4)  .         ? 
C2     H2     1.06(3)  .         ? 
C3     C4     1.3929(4)  .         ? 
C3     H3     1.06(4)  .         ? 
C4     C5     1.3935(4)  .         ? 
C4     H4     1.07(3)  .         ? 
C5     C6     1.3955(3)  .         ? 
C5     H5     1.06(3)  .         ? 
C6     H6     1.06(3)  .         ? 
C7     C8     1.5340(3)  .         ? 
C7     H71    1.06(3)  .         ? 
C7     H72    1.06(3)  .         ? 
C8     C9     1.5331(3)  .         ? 
C8     H82    1.05(3)  .         ? 
C8     H81    1.06(3)  .         ? 
C9     C10    1.5001(2)  .         ? 
C9     H91    1.04(3)  .         ? 
C9     H92    1.05(3)  .         ? 
C10    C11    1.3439(2)  .         ? 
C10    H10    1.06(3)  .         ? 
C11    H11    1.04(2)  .         ? 
H1O    O1     0.93(4)  .         ? 
H2O    O2     0.94(4)  .         ? 

loop_
_geom_angle_atom_site_label_1        
_geom_angle_atom_site_label_2        
_geom_angle_atom_site_label_3        
_geom_angle                          
_geom_angle_site_symmetry_1          
_geom_angle_site_symmetry_2          
_geom_angle_site_symmetry_3          
_geom_angle_publ_flag                
O1    B1    O2      117.113(12)   .      .  .       ? 
O1    B1    C11     122.759(12)   .      .  .       ? 
O2    B1    C11     120.118(13)   .      .  .       ? 
C7    C1    C6      121.287(16)   .      .  .       ? 
C7    C1    C2      120.296(18)   .      .  .       ? 
C6    C1    C2      118.414(17)   .      .  .       ? 
C1    C2    C3      120.846(19)   .      .  .       ? 
C1    C2    H2         119.3(9)   .      .  .       ? 
C3    C2    H2         119.8(9)   .      .  .       ? 
C4    C3    C2        120.18(2)   .      .  .       ? 
C4    C3    H3          121.(1)   .      .  .       ? 
C2    C3    H3         119.1(9)   .      .  .       ? 
C3    C4    C5        119.43(2)   .      .  .       ? 
C3    C4    H4         120.0(8)   .      .  .       ? 
C5    C4    H4         120.6(8)   .      .  .       ? 
C4    C5    C6        120.31(2)   .      .  .       ? 
C4    C5    H5         120.0(9)   .      .  .       ? 
C6    C5    H5         119.7(9)   .      .  .       ? 
C1    C6    C5      120.812(17)   .      .  .       ? 
C1    C6    H6         119.7(9)   .      .  .       ? 
C5    C6    H6         119.5(9)   .      .  .       ? 
C1    C7    C8      113.930(14)   .      .  .       ? 
C1    C7    H71        109.2(7)   .      .  .       ? 
C1    C7    H72        109.1(6)   .      .  .       ? 
C8    C7    H71        108.1(6)   .      .  .       ? 
C8    C7    H72        107.3(6)   .      .  .       ? 
H71   C7    H72        109.1(9)   .      .  .       ? 
C9    C8    C7      113.902(14)   .      .  .       ? 
C9    C8    H82        109.7(7)   .      .  .       ? 
C9    C8    H81        108.2(5)   .      .  .       ? 
C7    C8    H82        109.5(7)   .      .  .       ? 
C7    C8    H81        107.6(5)   .      .  .       ? 
H82   C8    H81        107.8(8)   .      .  .       ? 
C8    C9    C10     111.174(13)   .      .  .       ? 
C8    C9    H91        111.1(6)   .      .  .       ? 
C8    C9    H92        108.2(6)   .      .  .       ? 
C10   C9    H91        110.0(6)   .      .  .       ? 
C10   C9    H92        108.0(6)   .      .  .       ? 
H91   C9    H92        108.3(8)   .      .  .       ? 
C9    C10   C11     127.586(13)   .      .  .       ? 
C9    C10   H10        114.2(6)   .      .  .       ? 
C11   C10   H10        118.2(7)   .      .  .       ? 
C10   C11   B1      122.888(13)   .      .  .       ? 
C10   C11   H11        117.8(6)   .      .  .       ? 
B1    C11   H11        119.3(7)   .      .  .       ? 
B1    O1    H1O        113.6(9)   .      .  .       ? 
B1    O2    H2O        112.5(9)   .      .  .       ? 

loop_
_geom_torsion_atom_site_label_1      
_geom_torsion_atom_site_label_2      
_geom_torsion_atom_site_label_3      
_geom_torsion_atom_site_label_4      
_geom_torsion_site_symmetry_1        
_geom_torsion_site_symmetry_2        
_geom_torsion_site_symmetry_3        
_geom_torsion_site_symmetry_4        
_geom_torsion                        
_geom_torsion_publ_flag              
B1    C11   C10   C9     . . . .  179.41(3) ?
B1    C11   C10   H10    . . . .  -2.0(4) ?
C1    C7    C8    C9     . . . .  67.25(3) ?
C1    C7    C8    H82    . . . .  -56.(2) ?
C1    C7    C8    H81    . . . . -172.9(4) ?
C1    C6    C5    C4     . . . .  -0.39(3) ?
C1    C6    C5    H5     . . . . -179.1(3) ?
C1    C2    C3    C4     . . . .  -0.32(3) ?
C1    C2    C3    H3     . . . . -179.6(3) ?
C2    C1    C7    C8     . . . .  78.15(3) ?
C2    C1    C7    H71    . . . . -161.0(8) ?
C2    C1    C7    H72    . . . .  -42.(1) ?
C2    C1    C6    C5     . . . .  -0.40(3) ?
C2    C1    C6    H6     . . . . -179.9(3) ?
C2    C3    C4    C5     . . . .  -0.48(3) ?
C2    C3    C4    H4     . . . .  178.1(3) ?
C3    C4    C5    C6     . . . .  0.83(3) ?
C3    C4    C5    H5     . . . .  179.5(3) ?
C3    C2    C1    C7     . . . . -178.62(3) ?
C3    C2    C1    C6     . . . .  0.75(3) ?
C4    C3    C2    H2     . . . . -179.5(3) ?
C4    C5    C6    H6     . . . .  179.1(3) ?
C5    C4    C3    H3     . . . .  178.8(3) ?
C5    C6    C1    C7     . . . .  178.97(3) ?
C6    C1    C7    C8     . . . . -101.20(3) ?
C6    C1    C7    H71    . . . .  19.7(8) ?
C6    C1    C7    H72    . . . .  139.(1) ?
C6    C1    C2    H2     . . . .  180.0(3) ?
C6    C5    C4    H4     . . . . -177.8(3) ?
C7    C1    C6    H6     . . . .  -0.5(3) ?
C7    C1    C2    H2     . . . .  0.6(3) ?
C7    C8    C9    C10    . . . .  165.61(3) ?
C7    C8    C9    H91    . . . .  -71.(2) ?
C7    C8    C9    H92    . . . .  47.(1) ?
C8    C9    C10   C11    . . . .  131.14(4) ?
C8    C9    C10   H10    . . . .  -47.(1) ?
C9    C8    C7    H71    . . . .  -54.(2) ?
C9    C8    C7    H72    . . . . -171.8(4) ?
C9    C10   C11   H11    . . . .  -0.9(3) ?
C10   C9    C8    H82    . . . .  -71.(2) ?
C10   C9    C8    H81    . . . .  46.(1) ?
C10   C11   B1    O1     . . . .  173.27(3) ?
C10   C11   B1    O2     . . . .  -5.59(3) ?
C11   C10   C9    H91    . . . .  7.7(4) ?
C11   C10   C9    H92    . . . .  -110.(2) ?
C11   B1    O1    H1O    . . . .  2.1(4) ?
C11   B1    O2    H2O    . . . .  177.0(4) ?
H2    C2    C3    H3     . . . .  1.2(5) ?
H3    C3    C4    H4     . . . .  -2.6(5) ?
H4    C4    C5    H5     . . . .  0.9(6) ?
H5    C5    C6    H6     . . . .  0.4(5) ?
H10   C10   C9    H91    . . . . -170.9(6) ?
H10   C10   C9    H92    . . . .  71.(2) ?
H10   C10   C11   H11    . . . .  177.7(5) ?
H11   C11   B1    O1     . . . .  -6.4(4) ?
H11   C11   B1    O2     . . . .  174.7(4) ?
H71   C7    C8    H82    . . . . -177.5(5) ?
H71   C7    C8    H81    . . . .  66.(2) ?
H72   C7    C8    H82    . . . .  65.(2) ?
H72   C7    C8    H81    . . . .  -52.(1) ?
H81   C8    C9    H91    . . . .  169.0(6) ?
H81   C8    C9    H92    . . . .  -72.(2) ?
H82   C8    C9    H91    . . . .  52.(1) ?
H82   C8    C9    H92    . . . .  170.3(6) ?
H1O   O1    B1    O2     . . . . -179.0(4) ?
H2O   O2    B1    O1     . . . .  -2.0(4) ?

loop_
_geom_hbond_atom_site_label_D        
_geom_hbond_atom_site_label_H        
_geom_hbond_atom_site_label_A        
_geom_hbond_distance_DH              
_geom_hbond_distance_HA              
_geom_hbond_distance_DA              
_geom_hbond_angle_DHA                
_geom_hbond_site_symmetry_A                  
C10   H10   O1    1.06(3) 2.58(2) 3.4297(2)  137.(1)   8_545   
O1    H1O   O2    0.93(4) 1.77(4) 2.6967(2)  175.71(4)   8       
O2    H2O   O1    0.94(4) 1.82(4) 2.7549(2)  176.69(3)   5_575   

loop_
_publ_author_name      
_publ_author_address   
,'?'  
; ? 
;  

_publ_requested_journal          '?' 
_publ_contact_author                ? 
_publ_contact_author_phone        '?' 
_publ_contact_author_fax          '?' 
_publ_contact_author_email        '?' 
_publ_section_title 
;  
 ?  
;  
_publ_section_comment  
;  
 ?  
;  
_publ_section_references 
;  
 ?  
;  
_vrf_PLAT927_ALERT_1_A
;
PROBLEM:  Reported and Calculated  wR2 Differ by .........    -0.0719 Check            
RESPONSE: A multipolar atom model was used. 
;
_vrf_PLAT928_ALERT_1_A
;
PROBLEM:  Reported and Calculated    S value   Differ by .     -2.079 Check            
RESPONSE: A multipolar atom model was used. 
;
_vrf_PLAT921_ALERT_1_B 
;
PROBLEM: R1  in the CIF and FCF Differ by ...............     0.0071 Check 
RESPONSE: A multipolar atom model was used. 
;
_vrf_PLAT926_ALERT_1_B 
;
Reported and Calculated   R1 Differ by .........    -0.0102 Check 
RESPONSE: A multipolar atom model was used. 
;
