# Supplementary material for: A method to estimate statistical errors of properties derived from charge-density modelling
Source: Acta Crystallogr A Found Adv. 2018 May 3;74(Pt 3):170–83. doi: 10.1107/S2053273318004308 (PMC5933404; doi:10.1107/S2053273318004308)
Supplement: Supplementary file 2 [file a-74-00170-Isup2.hkl]

 
# fcf, LIST 4 option, 
# notice sigma(Iobs) is replaced by sigmaw(Iobs)
# where in the weighting scheme, Weight(hkl) = 1/sigmaw^2 )
# Weight(hkl) =  1/[3.*\s^2^(Fo^2^)]
# Input diffraction data were   Ihkl
# Structure was refined vs Ihkl
# written by  MoPro v16    

data_I
_shelx_title ' written by MoPro v16   '
_shelx_refln_list_code        4
_shelx_F_calc_maximum      131.98
_exptl_crystal_F_000       816.00
_reflns_d_resolution_high  0.4501

loop_
 _symmetry_equiv_pos_as_xyz
'x, y, z'
'-x+1/2, -y, z+1/2'
'-x, y+1/2, -z+1/2'
'x+1/2, -y+1/2, -z'
'-x, -y, -z'
'x+1/2, y, -z+1/2'
'x, -y+1/2, z+1/2'
'-x+1/2, y+1/2, z'

_cell_length_a     7.5200
_cell_length_b     9.3837
_cell_length_c    30.7120
_cell_angle_alpha  90.000
_cell_angle_beta   90.000
_cell_angle_gamma  90.000


loop_ 
 _refln_index_h 
 _refln_index_k 
 _refln_index_l 
 _refln_F_squared_calc 
 _refln_F_squared_meas 
 _refln_F_squared_sigma
 _refln_observed_status
   2     0     0       1379.03       1393.14         33.75   o 
   4     0     0        216.60        207.43          5.24   o 
   6     0     0       4046.52       3976.48        120.53   o 
   8     0     0       1097.06       1034.64         28.22   o 
  10     0     0        211.69        207.89          7.88   o 
  12     0     0        597.15        588.80         28.56   o 
  14     0     0        148.93        146.13          7.65   o 
  16     0     0          0.65          1.98          1.88   o 
   2     1     0        619.09        620.49         12.27   o 
   4     1     0        117.63        122.36          2.28   o 
   6     1     0          8.13          9.02          0.59   o 
   8     1     0        187.08        183.04          4.01   o 
  10     1     0        110.01        106.53          3.15   o 
  12     1     0        189.58        191.65          6.85   o 
  14     1     0          4.33          4.15          1.28   o 
  16     1     0          7.25          8.91          1.56   o 
   0     2     0      15710.52      16193.45        415.71   o 
   2     2     0       2393.76       2470.44         44.90   o 
   4     2     0       1356.41       1373.24         27.10   o 
   6     2     0       2036.87       2052.06         44.07   o 
   8     2     0         21.60         22.43          0.92   o 
  10     2     0         15.65         16.93          1.06   o 
  12     2     0          0.51          1.31          1.14   o 
  16     2     0         34.09         32.02          2.10   o 
   2     3     0         75.73         80.06          1.60   o 
   4     3     0         98.40         93.83          2.11   o 
   6     3     0        927.78        916.40         22.50   o 
   8     3     0        131.18        136.34          3.39   o 
  10     3     0          2.72          7.97          0.95   o 
  12     3     0         25.70         27.72          1.89   o 
  14     3     0          2.63          3.73          1.49   o 
  16     3     0          5.46          5.00          1.54   o 
   0     4     0      12059.05      13140.31        307.93   o 
   2     4     0         76.10         75.29          1.60   o 
   4     4     0          1.96          3.01          0.45   o 
   6     4     0       8110.85       8206.12        193.89   o 
   8     4     0        323.29        312.99          9.65   o 
  10     4     0        105.63        105.18          3.42   o 
  12     4     0         25.35         26.60          1.88   o 
  14     4     0        223.42        213.84          8.79   o 
  16     4     0         69.69         70.19          4.19   o 
   2     5     0        564.34        554.14         10.72   o 
   4     5     0        521.11        509.52         11.35   o 
   6     5     0        467.80        463.03         10.42   o 
   8     5     0         34.05         35.13          1.74   o 
  10     5     0         15.34         17.59          1.72   o 
  12     5     0          7.16          6.36          1.46   o 
  16     5     0         15.98         18.08          2.34   o 
   0     6     0        669.07        661.75         18.76   o 
   2     6     0        779.10        744.63         14.74   o 
   4     6     0         86.19         86.89          2.49   o 
   6     6     0        904.83        895.80         18.96   o 
   8     6     0         70.62         72.89          2.22   o 
  10     6     0        266.04        257.84         10.90   o 
  12     6     0        317.70        314.92         15.52   o 
  14     6     0          0.90          2.01          2.10   o 
  16     6     0         57.80         63.13          3.87   o 
   2     7     0        475.42        462.05         11.44   o 
   4     7     0          6.38          6.02          0.95   o 
   6     7     0         75.87         77.29          2.00   o 
   8     7     0        481.89        493.12         11.78   o 
  12     7     0          5.60          7.24          3.40   o 
  14     7     0         27.33         27.70          3.68   o 
   0     8     0       3791.85       3791.56        116.41   o 
   2     8     0         66.27         69.03          2.41   o 
   6     8     0        371.89        372.42          8.58   o 
   8     8     0         75.21         73.88          2.71   o 
  10     8     0        447.77        470.75         23.13   o 
  12     8     0        382.33        386.94         19.10   o 
  14     8     0         11.16         13.15          3.70   o 
   2     9     0          5.51          5.51          0.83   o 
   4     9     0         43.54         41.11          1.23   o 
   6     9     0        105.39        111.24          2.97   o 
   8     9     0          3.51          4.13          1.11   o 
  10     9     0         60.70         63.87          3.91   o 
  12     9     0          6.15          8.71          2.18   o 
  14     9     0          5.74          5.87          3.42   o 
   0    10     0       1464.37       1460.58         41.12   o 
   2    10     0        194.36        190.03          4.77   o 
   4    10     0        804.43        791.55         17.41   o 
   6    10     0         29.46         26.48          1.47   o 
   8    10     0          5.65          6.03          1.35   o 
  10    10     0         98.07         99.53          4.50   o 
  12    10     0         26.43         28.55          2.68   o 
  14    10     0         15.62         19.22          2.41   o 
   2    11     0         24.77         26.95          1.27   o 
   4    11     0         95.83         94.03          2.82   o 
   6    11     0        147.55        151.56          5.06   o 
   8    11     0         29.68         29.28          2.00   o 
  10    11     0          4.75          5.74          1.59   o 
  12    11     0         19.62         18.83          2.40   o 
  14    11     0         24.50         25.85          2.56   o 
   0    12     0        123.73        128.15          4.79   o 
   2    12     0        107.09        114.32          3.22   o 
   4    12     0        493.83        484.16         12.41   o 
   6    12     0        583.26        583.54         20.07   o 
   8    12     0         67.53         71.14          3.45   o 
  10    12     0         23.95         24.85          2.03   o 
  12    12     0         44.05         46.65          3.31   o 
   2    13     0         14.49         15.18          1.19   o 
   4    13     0         96.06         95.02          3.26   o 
   6    13     0          9.07          7.94          1.87   o 
   8    13     0          8.07          9.46          1.58   o 
  10    13     0          0.52          0.39          1.94   o 
  12    13     0          9.60         10.12          1.98   o 
   0    14     0          5.28          4.38          1.48   o 
   2    14     0        175.65        178.32          6.40   o 
   4    14     0          3.17          2.91          1.12   o 
   6    14     0        220.06        228.62         11.61   o 
   8    14     0          4.59          4.83          1.96   o 
  10    14     0         41.92         39.61          2.42   o 
   2    15     0         27.75         27.48          2.04   o 
   4    15     0          1.06          0.90          1.15   o 
   8    15     0          0.10          1.22          2.02   o 
  10    15     0          5.06          3.81          1.96   o 
   0    16     0        302.54        291.38         14.50   o 
   2    16     0        308.04        307.61         12.46   o 
   4    16     0         11.22         12.22          1.58   o 
   6    16     0          2.85          4.21          1.97   o 
   8    16     0         31.26         35.85          3.82   o 
  10    16     0          8.41          6.17          2.06   o 
   2    17     0         90.85         90.80          4.19   o 
   4    17     0         11.71         12.44          2.42   o 
   6    17     0          0.41          0.62          1.90   o 
   8    17     0         69.31         66.24          4.09   o 
   0    18     0        225.05        214.65         15.41   o 
   2    18     0          1.89          2.86          1.94   o 
   4    18     0         12.15         13.61          2.44   o 
   6    18     0          1.36          1.25          3.13   o 
   8    18     0         15.65         13.15          3.38   o 
   2    19     0         12.59         12.10          2.02   o 
   6    19     0         11.89         12.59          3.30   o 
   0    20     0          2.08          0.90          2.71   o 
   2    20     0         24.66         25.10          2.32   o 
   1     1     1        313.71        318.59          4.90   o 
   2     1     1       2204.72       2237.74         30.30   o 
   3     1     1       6542.51       6647.68         85.14   o 
   4     1     1       3435.65       3396.86         40.92   o 
   5     1     1         10.06         10.06          0.38   o 
   6     1     1          0.12          0.54          0.35   o 
   7     1     1        121.03        119.68          2.06   o 
   8     1     1          1.96          2.68          0.37   o 
   9     1     1         52.03         51.61          1.22   o 
  10     1     1         32.45         31.82          0.96   o 
  11     1     1          0.18          1.46          0.69   o 
  12     1     1        240.53        233.61          6.22   o 
  14     1     1          6.47          6.45          0.93   o 
  15     1     1        151.89        145.32          3.79   o 
  16     1     1          3.90          3.53          1.09   o 
   0     2     1       1673.91       1744.79         32.97   o 
   1     2     1       6200.25       6476.84         89.07   o 
   2     2     1        466.71        461.21          5.92   o 
   3     2     1        134.51        133.26          1.94   o 
   4     2     1        247.02        248.93          3.53   o 
   5     2     1          2.62          2.90          0.31   o 
   6     2     1         17.53         20.54          0.65   o 
   7     2     1        943.55        921.58         14.16   o 
   8     2     1          2.63          2.60          0.41   o 
   9     2     1          8.54          8.96          0.54   o 
  10     2     1          0.48          2.10          0.59   o 
  11     2     1          9.80         10.02          0.76   o 
  12     2     1          1.38          1.98          0.81   o 
  13     2     1         19.90         19.62          1.04   o 
  14     2     1         30.05         31.27          1.48   o 
  15     2     1          9.72          8.31          1.12   o 
  16     2     1          2.10          2.29          1.07   o 
   1     3     1       1124.94       1149.16         14.93   o 
   2     3     1       2550.87       2599.57         32.92   o 
   3     3     1       1366.53       1401.43         17.84   o 
   4     3     1         95.28         96.05          1.52   o 
   5     3     1          7.12          8.28          0.44   o 
   6     3     1        135.70        134.34          2.69   o 
   7     3     1          6.46          8.13          0.50   o 
   8     3     1         96.56         95.12          1.77   o 
   9     3     1        528.89        529.06          8.87   o 
  10     3     1        456.32        450.49          8.39   o 
  11     3     1         28.38         26.92          1.12   o 
  12     3     1          0.62          0.62          0.93   o 
  13     3     1         72.71         72.87          2.70   o 
  14     3     1         13.05         14.14          1.19   o 
  15     3     1         11.97         12.21          1.19   o 
  16     3     1          0.90          0.64          1.46   o 
   0     4     1          7.81          8.44          0.47   o 
   1     4     1         71.00         71.27          1.06   o 
   2     4     1       1116.68       1172.42         14.84   o 
   3     4     1          0.60          0.88          0.24   o 
   4     4     1        155.08        152.49          2.43   o 
   5     4     1        185.81        186.48          3.03   o 
   6     4     1        417.34        432.04          7.42   o 
   7     4     1        218.96        207.86          4.06   o 
   8     4     1         20.56         20.75          0.90   o 
   9     4     1          2.55          2.46          0.66   o 
  10     4     1          7.53          8.71          0.76   o 
  11     4     1         16.71         18.61          1.11   o 
  12     4     1          0.89          1.75          0.97   o 
  13     4     1          7.25          7.34          1.08   o 
  14     4     1          9.68         13.59          1.51   o 
  15     4     1          6.71          7.92          1.27   o 
  16     4     1          1.27          3.23          1.51   o 
   1     5     1       1259.75       1284.81         16.87   o 
   2     5     1       1354.75       1326.55         17.60   o 
   3     5     1       1507.29       1480.95         21.19   o 
   4     5     1          1.37          2.29          0.36   o 
   6     5     1         36.67         35.83          0.86   o 
   7     5     1         28.40         27.59          0.79   o 
   8     5     1          2.97          3.64          0.57   o 
   9     5     1        719.64        710.06         19.15   o 
  10     5     1         12.75         13.33          1.00   o 
  11     5     1          7.56          7.27          1.00   o 
  12     5     1          0.22          0.58          0.98   o 
  13     5     1         19.93         20.91          1.33   o 
  14     5     1          0.77          1.47          1.45   o 
  15     5     1         73.53         73.75          3.12   o 
  16     5     1         30.77         32.40          1.92   o 
   0     6     1        647.84        633.73         12.70   o 
   1     6     1          3.71          3.73          0.34   o 
   2     6     1          1.52          1.55          0.29   o 
   3     6     1        105.29        100.17          1.87   o 
   4     6     1        789.14        780.38         13.24   o 
   5     6     1          2.28          2.83          0.42   o 
   6     6     1          0.29          2.38          0.44   o 
   7     6     1          4.67          5.99          0.47   o 
   8     6     1          0.23          1.02          0.53   o 
   9     6     1         24.94         26.53          1.11   o 
  10     6     1         35.23         37.45          1.68   o 
  11     6     1         72.71         70.97          3.93   o 
  12     6     1        106.23        108.70          5.81   o 
  13     6     1         40.74         43.45          2.29   o 
  14     6     1          0.16          0.53          1.48   o 
  15     6     1          0.03          0.81          1.37   o 
  16     6     1          0.70          3.77          1.36   o 
   1     7     1         23.04         23.10          0.72   o 
   2     7     1          2.48          2.62          0.35   o 
   3     7     1        391.87        386.41          6.45   o 
   4     7     1        323.01        317.75          5.96   o 
   5     7     1        177.87        172.99          2.83   o 
   6     7     1        130.43        131.08          2.27   o 
   7     7     1        268.75        266.60          4.86   o 
   8     7     1        326.71        328.47          5.96   o 
   9     7     1        126.31        125.21          3.04   o 
  10     7     1         18.56         20.76          1.32   o 
  11     7     1         85.13         83.58          3.97   o 
  12     7     1         12.92         14.08          2.49   o 
  13     7     1          3.67          3.81          2.81   o 
  14     7     1         12.32         11.88          3.00   o 
  15     7     1         59.78         61.40          3.21   o 
   0     8     1         20.26         23.91          1.25   o 
   1     8     1        538.24        549.75          9.45   o 
   2     8     1         25.08         27.79          1.09   o 
   3     8     1          0.05          0.18          0.51   o 
   4     8     1          0.00          0.24          0.48   o 
   5     8     1        108.13        104.93          1.95   o 
   6     8     1        281.54        275.62          4.45   o 
   7     8     1        242.04        234.76          4.56   o 
   8     8     1          2.61          3.61          0.76   o 
   9     8     1         58.68         59.20          1.93   o 
  10     8     1         33.94         41.93          2.13   o 
  11     8     1         14.14         19.40          1.72   o 
  12     8     1          4.73         12.61          2.02   o 
  13     8     1         60.27         65.78          4.34   o 
  14     8     1          0.69          5.80          3.37   o 
   1     9     1         39.79         40.22          0.96   o 
   2     9     1        296.98        292.41          5.19   o 
   3     9     1        553.84        553.25          8.34   o 
   4     9     1          9.83         10.32          0.47   o 
   5     9     1          3.29          3.97          0.50   o 
   6     9     1          8.40          8.64          0.62   o 
   7     9     1        355.03        361.67          7.22   o 
   8     9     1          1.91          2.18          0.77   o 
   9     9     1        313.76        318.14          9.07   o 
  10     9     1          7.49         10.97          1.32   o 
  11     9     1          4.92          5.29          1.42   o 
  12     9     1         23.83         27.11          1.87   o 
  13     9     1         17.88         19.32          1.94   o 
  14     9     1          0.00          0.78          1.73   o 
  15     9     1         96.76         98.10          7.89   o 
   0    10     1        185.94        190.05          4.50   o 
   1    10     1          9.93         10.64          0.46   o 
   2    10     1         11.24         10.51          0.52   o 
   3    10     1        122.69        116.71          2.14   o 
   4    10     1          7.67         11.33          0.57   o 
   5    10     1          1.02          0.71          0.52   o 
   6    10     1          3.88          5.22          0.69   o 
   7    10     1          0.82          1.52          0.77   o 
   8    10     1          0.28          0.61          0.91   o 
   9    10     1          2.56          3.39          1.00   o 
  10    10     1          0.12          0.56          1.20   o 
  11    10     1          5.30          6.71          1.71   o 
  12    10     1          7.77         11.32          1.56   o 
  13    10     1          3.03          2.54          1.48   o 
  14    10     1         18.57         20.82          1.76   o 
   1    11     1        571.23        573.09          8.44   o 
   2    11     1          1.25          1.96          0.54   o 
   3    11     1        517.85        516.44          9.16   o 
   4    11     1         21.26         22.02          0.83   o 
   5    11     1         51.25         51.72          1.31   o 
   6    11     1          1.48          2.62          0.79   o 
   7    11     1          7.31          8.33          0.95   o 
   8    11     1         34.98         35.94          1.56   o 
   9    11     1        129.23        128.48          3.94   o 
  11    11     1         40.73         43.99          2.26   o 
  12    11     1          0.49          1.10          1.41   o 
  13    11     1         29.20         28.27          1.89   o 
  14    11     1          0.93          1.44          1.69   o 
   0    12     1        228.91        221.11          5.09   o 
   1    12     1        278.75        276.79          4.48   o 
   2    12     1          4.00          3.81          0.64   o 
   3    12     1        108.61        108.51          2.51   o 
   4    12     1         94.55         99.46          2.17   o 
   5    12     1         10.57         12.68          0.87   o 
   6    12     1         27.57         35.07          1.56   o 
   7    12     1        271.64        277.84          7.99   o 
   8    12     1         97.04        101.00          3.20   o 
   9    12     1          5.01          5.38          1.08   o 
  10    12     1          5.19          7.23          1.15   o 
  11    12     1          5.73          5.23          1.39   o 
  13    12     1         65.22         73.71          3.09   o 
   1    13     1         15.91         17.92          0.77   o 
   2    13     1         64.67         64.78          1.64   o 
   3    13     1         15.16         16.44          0.92   o 
   4    13     1         59.18         64.35          1.72   o 
   5    13     1         50.86         48.48          1.66   o 
   6    13     1          6.95          7.16          1.18   o 
   7    13     1         11.19         12.36          1.61   o 
   8    13     1         10.25         11.15          1.14   o 
   9    13     1         83.80         82.45          2.76   o 
  10    13     1          8.99         10.70          1.22   o 
  11    13     1          4.67          7.71          1.42   o 
  13    13     1         18.54         18.32          1.57   o 
   0    14     1          3.02          3.36          1.08   o 
   1    14     1          2.66          4.06          0.89   o 
   2    14     1          6.26          6.23          0.91   o 
   3    14     1        102.75        105.28          3.21   o 
   4    14     1          0.78          1.09          0.79   o 
   5    14     1          3.72          3.20          0.89   o 
   6    14     1          1.29          4.42          1.39   o 
   7    14     1          0.27          1.51          1.36   o 
   9    14     1          0.02          0.77          1.20   o 
  10    14     1          9.12         10.84          1.22   o 
   1    15     1          3.85          4.87          1.04   o 
   2    15     1         74.96         73.31          2.50   o 
   3    15     1         68.35         68.19          2.49   o 
   4    15     1         10.91         10.87          0.91   o 
   5    15     1        102.70        103.27          3.26   o 
   6    15     1          0.58          0.53          1.34   o 
   7    15     1         30.94         28.82          1.87   o 
   8    15     1          4.07          4.61          1.42   o 
   9    15     1          0.31          1.00          1.42   o 
  10    15     1          0.89          2.02          1.44   o 
  11    15     1         46.06         46.01          3.11   o 
   0    16     1        137.38        135.37          5.05   o 
   1    16     1        159.72        156.28          4.69   o 
   2    16     1          3.48          5.40          1.14   o 
   3    16     1         16.24         15.58          1.28   o 
   5    16     1         93.13         91.56          3.67   o 
   6    16     1         20.89         21.92          1.68   o 
   7    16     1        124.56        129.08          4.90   o 
   8    16     1          0.57          1.49          1.41   o 
   9    16     1         14.97         13.78          1.53   o 
   1    17     1          0.47          0.74          1.08   o 
   2    17     1          8.45          9.80          1.18   o 
   3    17     1         71.84         73.44          3.04   o 
   4    17     1          1.79          3.43          1.53   o 
   5    17     1          0.13          1.79          2.29   o 
   6    17     1          2.44          2.80          1.67   o 
   7    17     1         25.66         28.38          1.81   o 
   8    17     1          5.97          6.29          1.45   o 
   9    17     1          2.61          2.89          1.34   o 
   0    18     1          1.75          5.02          2.14   o 
   2    18     1          7.28          7.36          1.40   o 
   3    18     1          6.18          6.51          1.34   o 
   4    18     1          7.74          8.16          1.64   o 
   5    18     1          1.16          1.27          2.27   o 
   6    18     1          2.50          1.67          2.24   o 
   7    18     1          0.50          2.30          2.25   o 
   1    19     1         29.08         29.79          1.86   o 
   2    19     1          0.06          0.92          1.33   o 
   3    19     1          1.80          2.09          1.28   o 
   4    19     1          1.48          3.60          1.97   o 
   5    19     1         20.45         20.30          2.53   o 
   6    19     1          2.89          3.04          2.26   o 
   1    20     1         66.54         64.30          2.73   o 
   2    20     1          1.84          1.87          1.53   o 
   3    20     1          3.83          2.35          1.18   o 
   1     0     2          0.83          0.66          0.21   o 
   2     0     2       6004.44       6100.96        114.52   o 
   3     0     2        118.55        120.92          2.28   o 
   4     0     2          2.76          3.10          0.31   o 
   5     0     2         39.03         38.08          1.04   o 
   6     0     2        348.08        343.72          7.32   o 
   7     0     2        702.45        659.98         14.69   o 
   8     0     2          0.24          0.67          0.51   o 
   9     0     2         74.36         73.25          2.11   o 
  10     0     2         92.18         90.43          2.74   o 
  11     0     2          0.35          0.66          1.13   o 
  12     0     2        412.95        405.11         13.96   o 
  13     0     2         24.28         23.45          1.55   o 
  14     0     2         18.00         19.15          1.51   o 
  15     0     2          1.41          0.78          1.57   o 
  16     0     2         38.53         38.49          1.99   o 
   1     1     2         39.41         39.19          0.67   o 
   2     1     2       2935.49       2913.03         37.48   o 
   3     1     2        284.34        288.58          3.73   o 
   4     1     2         66.05         69.88          1.00   o 
   5     1     2       1186.30       1177.88         16.82   o 
   6     1     2        300.08        290.68          4.70   o 
   7     1     2         18.01         18.91          0.56   o 
   8     1     2        195.05        182.38          2.77   o 
   9     1     2          6.44          6.91          0.53   o 
  10     1     2          1.02          0.70          0.57   o 
  11     1     2        228.60        220.90          4.53   o 
  12     1     2         21.25         25.38          1.21   o 
  13     1     2          3.08          3.61          0.85   o 
  14     1     2          2.43          3.47          0.89   o 
  15     1     2          0.69          4.19          1.14   o 
  16     1     2          1.30          2.20          1.05   o 
   0     2     2        502.38        500.31          9.50   o 
   1     2     2       8496.05       8794.00        121.21   o 
   2     2     2       1254.82       1264.35         16.29   o 
   3     2     2        221.62        216.21          2.91   o 
   4     2     2         26.53         28.21          0.57   o 
   5     2     2        285.64        276.62          4.39   o 
   6     2     2          1.04          3.36          0.45   o 
   7     2     2         11.12         15.12          0.55   o 
   8     2     2         70.84         68.80          1.28   o 
   9     2     2          0.25          0.28          0.48   o 
  10     2     2        210.20        208.04          4.00   o 
  11     2     2         18.03         18.96          0.89   o 
  12     2     2         73.35         72.38          2.08   o 
  13     2     2          0.13          0.86          0.91   o 
  14     2     2          1.89          4.33          1.00   o 
  15     2     2          0.86          1.25          1.09   o 
  16     2     2         23.20         23.74          1.33   o 
   1     3     2         16.70         17.16          0.40   o 
   2     3     2        728.77        730.53          9.31   o 
   3     3     2        986.42        964.04         12.12   o 
   4     3     2        316.94        317.86          4.61   o 
   5     3     2       1555.88       1541.36         24.15   o 
   6     3     2       1362.28       1314.90         24.29   o 
   7     3     2         54.83         55.58          1.31   o 
   8     3     2         52.78         50.38          1.13   o 
   9     3     2          5.94         10.15          0.59   o 
  10     3     2         21.17         24.26          0.90   o 
  11     3     2         13.47         14.66          0.92   o 
  12     3     2         90.62         93.98          2.74   o 
  13     3     2         18.31         18.53          1.37   o 
  14     3     2          0.68          2.00          1.05   o 
  15     3     2         59.28         57.56          2.11   o 
  16     3     2          5.30          6.14          1.23   o 
   0     4     2       2564.25       2668.52         46.88   o 
   1     4     2        190.78        199.40          2.65   o 
   2     4     2       1058.41       1067.03         13.53   o 
   3     4     2          0.89          1.32          0.25   o 
   4     4     2       1680.61       1680.52         24.53   o 
   5     4     2       1278.51       1284.78         19.68   o 
   6     4     2       1720.12       1744.31         28.51   o 
   7     4     2          3.22          3.50          0.50   o 
   8     4     2        144.09        143.72          3.32   o 
   9     4     2          1.04          1.43          0.66   o 
  10     4     2         67.04         68.41          1.80   o 
  11     4     2        126.64        131.26          3.94   o 
  12     4     2        127.42        130.24          3.95   o 
  13     4     2          1.92          3.40          1.07   o 
  14     4     2          5.18          6.29          1.24   o 
  15     4     2         23.25         25.03          1.57   o 
  16     4     2         24.48         22.70          1.70   o 
   1     5     2       1439.02       1453.44         17.94   o 
   2     5     2          3.28          2.85          0.25   o 
   3     5     2        442.01        437.47          6.69   o 
   4     5     2        288.51        278.63          4.39   o 
   5     5     2        215.77        211.05          3.71   o 
   6     5     2         35.20         34.38          0.86   o 
   7     5     2        126.61        127.30          2.39   o 
   8     5     2         45.43         46.09          1.20   o 
   9     5     2         51.62         57.18          1.79   o 
  10     5     2         10.21         10.62          1.02   o 
  11     5     2         42.85         43.30          1.98   o 
  12     5     2         53.70         54.94          2.01   o 
  13     5     2          4.62          8.85          1.35   o 
  14     5     2          3.20          3.18          1.45   o 
  15     5     2          8.45          9.83          1.49   o 
  16     5     2         19.08         21.34          1.66   o 
   0     6     2       1137.37       1182.47         24.39   o 
   1     6     2          1.05          1.58          0.30   o 
   2     6     2          0.04          0.34          0.29   o 
   3     6     2        141.16        135.14          2.29   o 
   4     6     2        390.06        379.30          6.40   o 
   5     6     2         79.93         81.64          1.57   o 
   6     6     2        283.61        280.52          4.56   o 
   7     6     2         57.11         52.95          1.17   o 
   8     6     2         13.77         13.88          0.73   o 
   9     6     2        150.77        149.24          3.35   o 
  10     6     2        121.69        121.02          4.00   o 
  11     6     2         24.64         24.98          2.12   o 
  12     6     2         15.35         16.78          2.05   o 
  14     6     2         13.33         15.91          1.72   o 
  15     6     2          0.18          0.86          1.40   o 
   1     7     2        136.51        132.01          2.38   o 
   2     7     2          0.66          0.59          0.51   o 
   3     7     2         57.08         57.72          1.48   o 
   4     7     2          2.03          1.69          0.66   o 
   5     7     2         20.97         23.35          0.65   o 
   6     7     2        128.84        130.91          2.32   o 
   7     7     2         25.58         27.69          0.88   o 
   8     7     2        106.26        103.26          2.25   o 
   9     7     2        111.55        113.39          2.72   o 
  10     7     2        147.48        151.72          5.53   o 
  11     7     2        116.76        119.31          4.53   o 
  12     7     2        157.05        153.28         11.59   o 
  13     7     2          0.18          0.58          2.60   o 
  14     7     2          0.47          0.95          2.76   o 
  15     7     2         27.00         26.96          2.63   o 
   0     8     2       3580.18       3634.35         82.86   o 
   1     8     2          0.56          1.22          0.50   o 
   2     8     2        411.92        425.83          8.15   o 
   3     8     2         17.77         16.70          0.65   o 
   4     8     2          0.05          0.91          0.49   o 
   5     8     2         44.41         45.52          1.01   o 
   6     8     2         79.07         78.47          1.51   o 
   7     8     2         57.15         55.23          1.34   o 
   8     8     2         34.77         34.32          1.08   o 
   9     8     2          4.87          4.82          0.84   o 
  10     8     2         68.81         67.05          2.84   o 
  11     8     2        408.76        427.28         17.21   o 
  12     8     2        165.29        168.32          7.23   o 
  13     8     2         18.51         21.85          2.17   o 
  14     8     2         20.53         20.96          2.43   o 
  15     8     2          8.02          6.98          2.86   o 
   1     9     2        117.52        120.27          2.09   o 
   2     9     2        389.61        384.12          6.79   o 
   3     9     2         78.41         78.43          1.50   o 
   4     9     2        113.48        114.33          1.89   o 
   5     9     2         16.70         16.04          0.61   o 
   6     9     2         11.14         10.30          0.64   o 
   7     9     2         10.37         11.74          0.80   o 
   8     9     2          0.07          0.59          0.79   o 
   9     9     2          8.15         11.51          1.11   o 
  10     9     2        275.96        283.45          8.97   o 
  11     9     2         23.55         23.09          1.75   o 
  12     9     2         19.69         20.92          1.73   o 
  13     9     2          4.70          6.27          1.79   o 
  14     9     2          4.56          6.00          1.82   o 
  15     9     2          2.34          9.09          2.31   o 
   0    10     2        635.08        626.42         13.19   o 
   1    10     2        288.74        280.79          4.17   o 
   2    10     2        149.99        145.06          2.42   o 
   3    10     2          9.51          9.45          0.53   o 
   4    10     2          4.76          4.71          0.50   o 
   5    10     2         47.52         46.73          1.14   o 
   6    10     2         47.36         47.14          1.36   o 
   7    10     2        154.12        148.10          3.19   o 
   8    10     2          5.15          6.29          0.96   o 
   9    10     2          5.34          6.43          1.06   o 
  10    10     2         14.15         14.60          1.34   o 
  11    10     2        135.26        141.27          5.29   o 
  12    10     2         67.30         70.77          3.07   o 
  13    10     2         35.84         39.25          2.19   o 
  14    10     2          3.47          3.57          1.44   o 
   1    11     2          5.92          6.50          0.48   o 
   2    11     2          2.78          3.07          0.50   o 
   3    11     2         12.18         14.61          0.75   o 
   4    11     2        276.38        275.46          4.99   o 
   5    11     2         22.13         22.98          0.87   o 
   6    11     2         55.54         57.35          1.69   o 
   7    11     2         69.60         72.11          2.24   o 
   8    11     2         15.43         16.81          1.18   o 
   9    11     2         13.49         15.48          1.21   o 
  10    11     2          1.12          1.91          1.11   o 
  11    11     2         59.71         66.82          2.92   o 
  12    11     2          7.81          9.41          1.51   o 
  13    11     2          3.15          3.64          1.46   o 
  14    11     2          6.66          5.92          1.38   o 
   0    12     2         36.53         37.72          1.37   o 
   1    12     2          0.12          0.76          0.52   o 
   2    12     2          0.98          1.05          0.61   o 
   3    12     2          1.84          3.56          0.67   o 
   4    12     2         80.48         82.03          1.88   o 
   5    12     2         86.98         95.36          2.34   o 
   6    12     2        650.33        652.23         20.07   o 
   7    12     2          0.84          2.89          1.00   o 
   8    12     2         39.54         42.26          1.73   o 
   9    12     2          0.44          0.32          1.05   o 
  10    12     2          2.35          4.31          1.14   o 
  11    12     2          3.08          4.75          1.44   o 
  12    12     2          5.92          6.87          1.47   o 
  13    12     2          9.21         10.63          1.75   o 
   1    13     2         10.85         12.32          0.75   o 
   2    13     2         13.66         14.95          0.93   o 
   3    13     2         40.11         42.26          1.35   o 
   4    13     2        500.63        503.98         10.67   o 
   5    13     2          0.11          1.27          0.87   o 
   6    13     2         32.07         32.10          1.64   o 
   7    13     2         85.81         87.26          3.11   o 
   8    13     2         15.63         15.04          1.22   o 
   9    13     2          4.25          7.02          1.16   o 
  10    13     2         49.23         50.72          1.99   o 
  11    13     2         30.35         31.79          1.87   o 
  13    13     2          0.14          0.56          1.33   o 
   0    14     2         14.41         14.72          1.25   o 
   1    14     2        230.22        221.42          5.30   o 
   2    14     2          0.55          1.19          0.86   o 
   3    14     2          0.36          1.93          0.91   o 
   4    14     2         37.66         38.60          1.35   o 
   5    14     2         35.91         35.09          1.52   o 
   6    14     2        228.34        230.44          7.38   o 
   7    14     2        109.54        112.84          4.37   o 
   9    14     2          3.61          5.16          1.24   o 
  10    14     2         30.35         31.13          1.53   o 
  12    14     2          0.24          0.84          1.26   o 
   1    15     2         40.06         39.28          1.51   o 
   2    15     2        150.67        152.78          4.23   o 
   3    15     2         33.37         32.02          1.45   o 
   4    15     2          2.46          2.62          0.95   o 
   5    15     2         66.75         65.76          2.28   o 
   6    15     2          1.82          1.71          1.34   o 
   7    15     2          0.20          0.98          1.37   o 
   8    15     2         33.84         32.45          1.98   o 
   9    15     2         26.75         27.20          1.83   o 
  10    15     2         30.06         30.25          1.89   o 
  11    15     2          4.07          4.00          1.98   o 
   0    16     2        438.98        433.52         17.36   o 
   1    16     2         73.87         74.83          2.56   o 
   2    16     2         14.74         16.89          1.26   o 
   3    16     2         14.71         13.91          1.13   o 
   5    16     2         15.91         17.67          1.53   o 
   6    16     2          4.19          5.12          1.39   o 
   7    16     2          0.08          0.83          1.43   o 
   8    16     2          9.75         10.74          1.51   o 
   9    16     2          3.58          4.48          1.63   o 
  10    16     2         77.88         70.46          2.99   o 
   1    17     2          0.30          0.39          1.09   o 
   2    17     2         59.01         58.35          2.34   o 
   3    17     2         15.42         16.99          1.50   o 
   4    17     2         36.51         36.23          2.17   o 
   5    17     2          2.88          2.83          1.71   o 
   7    17     2          0.65          1.10          1.72   o 
   8    17     2          2.17          2.45          1.38   o 
   9    17     2          0.62          0.42          1.40   o 
   0    18     2        104.19        103.70          5.73   o 
   1    18     2          0.01          0.44          1.22   o 
   3    18     2          0.46          0.85          1.42   o 
   4    18     2         16.40         15.13          2.58   o 
   5    18     2         17.62         14.97          2.56   o 
   6    18     2          2.36          2.62          2.24   o 
   7    18     2         30.73         27.01          2.80   o 
   1    19     2          0.81          1.60          1.34   o 
   2    19     2         11.23         11.11          1.43   o 
   4    19     2         19.82         20.97          2.59   o 
   5    19     2          9.06          8.81          2.32   o 
   6    19     2          0.94          1.17          2.07   o 
   0    20     2          0.08          0.64          2.49   o 
   1    20     2          3.88          6.20          1.33   o 
   3    20     2          0.84          0.53          1.17   o 
   4    20     2         21.61         19.29          3.46   o 
   1     1     3      10514.64      10586.65        160.19   o 
   2     1     3       2317.89       2367.23         30.88   o 
   3     1     3       4556.63       4528.41         57.99   o 
   4     1     3       1038.74       1036.01         13.43   o 
   5     1     3        270.06        267.04          3.97   o 
   6     1     3          0.30          0.42          0.36   o 
   7     1     3        661.85        644.84          9.41   o 
   8     1     3          8.64          9.50          0.45   o 
   9     1     3        275.01        261.50          4.61   o 
  10     1     3         27.79         27.46          0.95   o 
  11     1     3        102.27        100.47          2.33   o 
  12     1     3        119.51        120.01          3.17   o 
  13     1     3         36.31         32.96          1.28   o 
  14     1     3          8.63          8.46          0.95   o 
  15     1     3         27.62         26.68          1.30   o 
  16     1     3          0.36          0.45          1.04   o 
   0     2     3      22362.14      23061.33        450.52   o 
   1     2     3       7698.98       8001.08        110.50   o 
   2     2     3         34.58         33.87          0.56   o 
   3     2     3         34.91         35.08          0.58   o 
   4     2     3        275.08        274.10          3.88   o 
   5     2     3         22.45         22.09          0.58   o 
   6     2     3       1487.27       1448.65         24.19   o 
   7     2     3       1504.53       1460.07         21.67   o 
   8     2     3          5.29          5.28          0.44   o 
   9     2     3          0.81          0.85          0.48   o 
  10     2     3         90.53         91.83          2.00   o 
  11     2     3          0.08          2.28          0.73   o 
  12     2     3         40.09         42.13          1.54   o 
  13     2     3          6.45          6.45          1.03   o 
  14     2     3         46.99         45.56          1.67   o 
  15     2     3          5.89          5.55          1.11   o 
  16     2     3          4.93          5.42          1.19   o 
   1     3     3       4048.72       4156.81         55.32   o 
   2     3     3        462.87        461.60          6.06   o 
   3     3     3       3387.82       3405.23         42.33   o 
   4     3     3        251.80        242.20          3.56   o 
   5     3     3         31.82         32.40          0.76   o 
   6     3     3        121.48        123.66          2.69   o 
   7     3     3        162.92        158.02          3.06   o 
   8     3     3         91.48         91.01          1.79   o 
   9     3     3        172.18        171.39          3.20   o 
  10     3     3         53.26         54.78          1.41   o 
  11     3     3        121.52        122.20          3.28   o 
  12     3     3          1.85          2.32          0.87   o 
  13     3     3         23.23         24.36          1.31   o 
  14     3     3          0.40          0.91          1.03   o 
  15     3     3         10.00          9.80          1.31   o 
  16     3     3          2.97          3.94          1.18   o 
   0     4     3         77.56         81.54          1.69   o 
   1     4     3        459.12        463.31          6.21   o 
   2     4     3        606.43        616.90          8.24   o 
   3     4     3        229.54        227.26          3.28   o 
   4     4     3        178.06        179.30          2.81   o 
   5     4     3       1741.66       1739.72         27.39   o 
   6     4     3          5.40         10.72          0.57   o 
   7     4     3         10.72         10.79          0.58   o 
   8     4     3        159.49        158.56          3.39   o 
   9     4     3          4.38          5.46          0.69   o 
  10     4     3         67.70         68.25          1.90   o 
  11     4     3        137.11        141.34          4.20   o 
  12     4     3         20.92         23.23          1.28   o 
  13     4     3        109.11        111.30          3.48   o 
  14     4     3          6.71          7.42          1.42   o 
  15     4     3          4.59          5.97          1.26   o 
  16     4     3          0.05          1.81          1.23   o 
   1     5     3         20.61         20.34          0.48   o 
   2     5     3        668.50        669.08          9.65   o 
   3     5     3       2175.38       2182.20         31.95   o 
   4     5     3         80.15         83.44          1.48   o 
   5     5     3        222.15        215.35          3.78   o 
   6     5     3         83.41         77.62          1.59   o 
   7     5     3          8.10          8.17          0.57   o 
   8     5     3          3.92          4.35          0.59   o 
   9     5     3        192.53        190.17          4.29   o 
  10     5     3         10.61         11.41          1.04   o 
  11     5     3          7.90          8.74          1.14   o 
  12     5     3          2.62          2.20          1.28   o 
  13     5     3        204.95        206.44          6.69   o 
  14     5     3          3.52          3.91          1.24   o 
  15     5     3          3.29          5.15          1.28   o 
  16     5     3          3.20          3.53          1.39   o 
   0     6     3       1927.98       1946.78         38.50   o 
   1     6     3         22.22         22.65          0.59   o 
   2     6     3         61.33         61.60          1.37   o 
   3     6     3        209.02        221.53          3.98   o 
   4     6     3         42.59         44.08          1.10   o 
   5     6     3         46.36         46.17          1.09   o 
   6     6     3        144.18        145.59          2.48   o 
   8     6     3        116.20        116.96          2.67   o 
   9     6     3          1.34          3.58          0.80   o 
  10     6     3         29.96         30.18          1.44   o 
  11     6     3         69.88         73.13          3.46   o 
  12     6     3         21.90         24.39          2.25   o 
  13     6     3         32.22         28.92          2.72   o 
  14     6     3          3.30          3.70          1.31   o 
  15     6     3         47.48         49.49          2.73   o 
   1     7     3        551.15        537.18          8.29   o 
   2     7     3         10.48         10.24          0.61   o 
   3     7     3        674.60        687.78         12.41   o 
   4     7     3         50.31         51.64          1.17   o 
   5     7     3        147.87        149.52          2.55   o 
   6     7     3          1.27          1.34          0.44   o 
   7     7     3        108.70        106.64          2.06   o 
   8     7     3         36.80         39.21          1.17   o 
   9     7     3          3.48          5.29          0.86   o 
  10     7     3          5.39          6.60          1.21   o 
  11     7     3          0.10          1.68          1.27   o 
  12     7     3         11.40         13.10          1.50   o 
  13     7     3          6.01          7.85          2.15   o 
  14     7     3          6.92          7.80          2.15   o 
  15     7     3         24.58         25.52          2.50   o 
   0     8     3        543.91        563.55         13.24   o 
   1     8     3         33.74         31.74          1.02   o 
   2     8     3        410.22        406.68          7.81   o 
   3     8     3         57.37         57.61          1.25   o 
   4     8     3        158.29        160.25          2.87   o 
   5     8     3        124.34        124.34          2.15   o 
   6     8     3          1.52          1.75          0.51   o 
   7     8     3          0.62          0.83          0.59   o 
   8     8     3          9.62          8.46          0.74   o 
   9     8     3         77.22         77.69          2.38   o 
  10     8     3         32.99         34.41          1.54   o 
  11     8     3        117.49        128.67          5.67   o 
  12     8     3          0.01          3.98          1.84   o 
  13     8     3         18.96         20.22          2.07   o 
  14     8     3          9.63         11.77          1.84   o 
  15     8     3          1.13          2.39          2.71   o 
   1     9     3         16.78         17.54          0.64   o 
   2     9     3          0.09          1.06          0.46   o 
   3     9     3        681.29        669.11         10.18   o 
   4     9     3        229.01        225.17          3.53   o 
   5     9     3          1.57          1.62          0.45   o 
   6     9     3         16.66         16.34          0.70   o 
   7     9     3          7.50          8.48          0.68   o 
   8     9     3         44.83         43.58          1.40   o 
   9     9     3         23.44         25.27          1.34   o 
  10     9     3          0.57          3.54          1.23   o 
  11     9     3         77.58         84.43          3.46   o 
  12     9     3         64.89         68.08          3.51   o 
  14     9     3          5.60          7.29          1.84   o 
  15     9     3         10.91          9.92          1.78   o 
   0    10     3          1.61          3.00          0.63   o 
   1    10     3         22.90         22.97          0.65   o 
   2    10     3        119.52        126.37          2.13   o 
   3    10     3         47.45         44.31          0.99   o 
   4    10     3          9.05         10.14          0.51   o 
   5    10     3         25.26         25.63          0.82   o 
   6    10     3        146.26        143.08          3.00   o 
   7    10     3         13.27         13.47          0.85   o 
   8    10     3          7.66          8.55          0.98   o 
   9    10     3          4.53          4.49          1.02   o 
  10    10     3         15.11         15.41          1.35   o 
  11    10     3         13.83         17.63          1.69   o 
  12    10     3          0.02          1.17          1.47   o 
  13    10     3          1.39          1.61          1.47   o 
  14    10     3          5.64          5.94          1.78   o 
   1    11     3         19.32         20.70          0.66   o 
   2    11     3         28.35         28.50          0.82   o 
   3    11     3        297.62        292.58          5.24   o 
   4    11     3        125.84        126.28          2.46   o 
   5    11     3         40.88         42.20          1.19   o 
   6    11     3          8.29         11.29          0.88   o 
   7    11     3         15.73         17.07          1.01   o 
   8    11     3          7.09          6.92          1.03   o 
   9    11     3         30.54         31.09          1.49   o 
  10    11     3          4.00          4.82          1.24   o 
  11    11     3          2.64          4.22          1.44   o 
  12    11     3         14.24         14.99          1.61   o 
  13    11     3          2.01          3.02          1.47   o 
  14    11     3          0.82          1.39          1.66   o 
   0    12     3         10.12         10.21          0.84   o 
   1    12     3        157.54        161.88          2.94   o 
   3    12     3         59.38         58.97          1.55   o 
   4    12     3        196.58        196.83          3.79   o 
   5    12     3        309.01        311.92          6.40   o 
   6    12     3        113.36        122.89          4.12   o 
   7    12     3         49.38         50.09          1.87   o 
   8    12     3         16.43         18.23          1.25   o 
   9    12     3          0.37          0.92          1.06   o 
  10    12     3         57.40         56.64          2.11   o 
  11    12     3         60.30         59.15          2.42   o 
  12    12     3          1.44          2.91          1.39   o 
  13    12     3          2.17          4.21          1.43   o 
   1    13     3        121.20        119.12          2.40   o 
   2    13     3        261.52        262.07          5.63   o 
   3    13     3        571.65        568.39         12.17   o 
   4    13     3          1.46          3.62          0.81   o 
   5    13     3         77.16         80.17          2.41   o 
   6    13     3         63.07         65.12          2.50   o 
   7    13     3         35.28         35.02          1.72   o 
   8    13     3         26.96         28.12          1.44   o 
   9    13     3        165.66        171.26          5.12   o 
  10    13     3         24.76         25.59          1.47   o 
  11    13     3          4.09          5.49          1.27   o 
  13    13     3         23.47         24.63          1.67   o 
   0    14     3         50.40         48.97          1.87   o 
   1    14     3          3.29          4.29          0.80   o 
   2    14     3          0.63          1.64          0.91   o 
   3    14     3         72.12         73.93          2.43   o 
   4    14     3         28.41         27.19          1.19   o 
   5    14     3          0.01          1.08          0.97   o 
   6    14     3          2.11          3.67          1.25   o 
   7    14     3         19.99         22.32          1.69   o 
   8    14     3         43.42         41.79          2.20   o 
   9    14     3         52.69         54.69          2.27   o 
  10    14     3          0.73          1.29          1.11   o 
  11    14     3          0.13          0.66          1.19   o 
  12    14     3          5.27          5.50          1.31   o 
   1    15     3         52.95         50.80          1.76   o 
   2    15     3          8.03          9.79          1.04   o 
   3    15     3          0.19          0.51          0.96   o 
   4    15     3         36.21         35.48          1.63   o 
   5    15     3         12.52         13.44          1.14   o 
   6    15     3         28.02         29.37          1.83   o 
   7    15     3         53.08         53.72          2.53   o 
   9    15     3         32.93         35.01          2.03   o 
  11    15     3          0.12          1.17          1.49   o 
   0    16     3         44.27         48.51          2.76   o 
   1    16     3         83.89         84.74          2.79   o 
   2    16     3         39.87         41.40          1.74   o 
   3    16     3          2.00          2.12          1.10   o 
   4    16     3         12.53         12.99          1.19   o 
   5    16     3         72.77         71.30          2.69   o 
   6    16     3          0.69          1.73          1.72   o 
   7    16     3         11.32         11.76          1.52   o 
   9    16     3          1.22          1.45          1.37   o 
  10    16     3         18.84         19.81          1.66   o 
   1    17     3          4.91          6.69          1.19   o 
   2    17     3          5.31          6.05          1.26   o 
   3    17     3         28.61         30.65          1.81   o 
   4    17     3         41.00         41.73          1.86   o 
   5    17     3         20.88         22.01          1.63   o 
   6    17     3          0.01          1.28          1.65   o 
   7    17     3         22.74         22.58          2.09   o 
   8    17     3          8.22          9.46          1.78   o 
   9    17     3         56.30         57.40          3.60   o 
   0    18     3          4.55          8.25          2.22   o 
   1    18     3         21.05         21.07          1.51   o 
   2    18     3         28.71         29.72          1.64   o 
   3    18     3         16.79         17.26          1.50   o 
   4    18     3          4.09          5.74          1.82   o 
   5    18     3         21.05         18.64          2.62   o 
   6    18     3          2.38          3.95          2.24   o 
   1    19     3         31.19         31.22          1.92   o 
   2    19     3          2.60          2.97          1.33   o 
   3    19     3          3.53          4.71          1.49   o 
   4    19     3          0.12          1.04          1.69   o 
   5    19     3          5.93          7.07          3.06   o 
   6    19     3          0.06          0.70          2.12   o 
   0    20     3          7.24          9.95          1.98   o 
   1    20     3         67.28         64.19          2.73   o 
   2    20     3          0.93          0.67          1.40   o 
   3    20     3         10.08         10.07          1.59   o 
   4    20     3         12.05         14.17          3.39   o 
   0     0     4         94.63         98.77          2.77   o 
   1     0     4       1074.63       1099.89         30.45   o 
   2     0     4        177.65        174.40          3.37   o 
   3     0     4       4774.11       4842.10         87.13   o 
   4     0     4        264.01        264.58          4.84   o 
   5     0     4        133.61        127.06          2.88   o 
   6     0     4         64.40         69.46          1.88   o 
   7     0     4          6.02          7.32          0.62   o 
   8     0     4          6.37          8.05          0.59   o 
   9     0     4         85.47         80.12          2.24   o 
  10     0     4        605.07        582.75         15.47   o 
  11     0     4       1243.33       1196.74         31.27   o 
  12     0     4        341.56        333.03         11.59   o 
  13     0     4         14.42         13.73          1.37   o 
  14     0     4          0.95          0.98          1.25   o 
  15     0     4          7.57          8.01          1.37   o 
  16     0     4          0.45          0.71          1.51   o 
   1     1     4       1432.02       1462.17         22.11   o 
   2     1     4       1388.02       1419.93         20.12   o 
   3     1     4        730.10        740.44          9.41   o 
   4     1     4        217.06        214.94          2.91   o 
   5     1     4         28.76         26.67          0.62   o 
   6     1     4         17.10         18.27          0.59   o 
   7     1     4         38.81         37.42          0.81   o 
   8     1     4         18.50         19.79          0.65   o 
   9     1     4         33.33         36.70          0.95   o 
  10     1     4         65.38         61.57          1.53   o 
  11     1     4         16.78         17.76          0.92   o 
  12     1     4         64.61         65.34          1.91   o 
  13     1     4          1.41          1.19          0.84   o 
  14     1     4          8.38          9.61          0.97   o 
  15     1     4          5.95          5.88          1.02   o 
  16     1     4          9.88         10.00          1.12   o 
   0     2     4       3640.61       3699.60         72.68   o 
   1     2     4        192.84        196.34          2.81   o 
   2     2     4         25.70         26.75          0.50   o 
   3     2     4        434.12        439.40          5.53   o 
   4     2     4          7.76          8.75          0.34   o 
   5     2     4       1743.55       1762.67         26.86   o 
   6     2     4          1.97          3.74          0.47   o 
   7     2     4         43.84         46.60          1.01   o 
   8     2     4          2.43          1.85          0.43   o 
   9     2     4          9.66         10.76          0.57   o 
  10     2     4        383.08        380.06          6.93   o 
  11     2     4        320.91        314.89          7.13   o 
  12     2     4        151.20        155.00          4.25   o 
  13     2     4          4.19          4.50          1.02   o 
  14     2     4          0.04          1.18          0.96   o 
  15     2     4         15.25         15.37          1.22   o 
  16     2     4          8.12          8.82          1.22   o 
   1     3     4        680.56        674.93          9.21   o 
   2     3     4       3575.97       3647.70         46.79   o 
   3     3     4       1719.38       1683.06         20.56   o 
   4     3     4          1.91          2.59          0.27   o 
   5     3     4         12.88         12.43          0.48   o 
   6     3     4        142.36        138.45          2.97   o 
   7     3     4          1.44          2.42          0.52   o 
   8     3     4         88.67         87.82          1.73   o 
   9     3     4         26.93         28.94          0.92   o 
  10     3     4          1.10          2.01          0.63   o 
  11     3     4         33.38         32.87          1.28   o 
  12     3     4          8.88         10.01          0.95   o 
  13     3     4         31.48         33.12          1.48   o 
  14     3     4         16.88         14.97          1.21   o 
  15     3     4          2.01          4.02          1.29   o 
   0     4     4       2595.79       2700.68         48.97   o 
   1     4     4       1728.60       1751.70         23.42   o 
   2     4     4        229.67        226.67          3.15   o 
   3     4     4        208.99        207.23          3.02   o 
   4     4     4       1517.36       1502.87         22.45   o 
   5     4     4        378.24        379.30          6.06   o 
   6     4     4       1820.06       1788.48         28.95   o 
   7     4     4          4.15          4.22          0.50   o 
   8     4     4         11.12         11.42          0.60   o 
   9     4     4         11.26         11.87          0.78   o 
  10     4     4         53.06         53.40          1.61   o 
  11     4     4         70.07         71.43          2.55   o 
  12     4     4         55.54         57.30          2.04   o 
  13     4     4          0.01          1.74          1.22   o 
  14     4     4          0.95          2.00          1.35   o 
  15     4     4          0.99          0.69          1.22   o 
  16     4     4         79.89         77.31          2.83   o 
   1     5     4        776.81        784.64         10.62   o 
   2     5     4          9.20          9.01          0.42   o 
   3     5     4        887.61        890.67          5.28   o 
   4     5     4        673.12        682.99         10.38   o 
   5     5     4        135.89        141.79          2.79   o 
   6     5     4         37.99         38.57          0.97   o 
   7     5     4        138.35        135.44          2.57   o 
   8     5     4         63.27         66.52          1.65   o 
   9     5     4        159.98        159.06          3.40   o 
  11     5     4         20.51         20.60          1.65   o 
  12     5     4         23.91         24.36          1.69   o 
  13     5     4         21.47         24.08          1.60   o 
  14     5     4          0.03          1.27          1.27   o 
  15     5     4         27.87         28.68          1.64   o 
  16     5     4          6.51          5.61          1.41   o 
   0     6     4        912.92        907.24         18.08   o 
   1     6     4        657.97        665.95         10.33   o 
   2     6     4         83.64         84.51          1.71   o 
   3     6     4         19.11         18.03          0.66   o 
   4     6     4          8.98          9.02          0.53   o 
   5     6     4        629.90        619.28         10.18   o 
   6     6     4        284.25        287.71          4.75   o 
   7     6     4          4.14          4.65          0.52   o 
   8     6     4         12.99         14.02          0.79   o 
   9     6     4         85.38         86.13          2.24   o 
  11     6     4          3.21          3.31          1.21   o 
  12     6     4          0.82          2.54          1.53   o 
  13     6     4          3.03          2.78          1.58   o 
  14     6     4          0.60          0.92          1.50   o 
  15     6     4          2.05          2.52          1.72   o 
   1     7     4        244.43        243.01          4.04   o 
   2     7     4          8.07          8.49          0.59   o 
   3     7     4          0.25          1.02          0.60   o 
   4     7     4        116.08        115.69          2.26   o 
   5     7     4        617.45        612.26          9.31   o 
   6     7     4         69.96         65.53          1.33   o 
   7     7     4         73.57         74.98          1.56   o 
   8     7     4         14.12         14.96          0.79   o 
   9     7     4          5.49          7.32          0.88   o 
  10     7     4          4.42          5.27          1.07   o 
  11     7     4          1.51          2.27          1.14   o 
  12     7     4          1.08          2.55          1.35   o 
  13     7     4          2.46          3.05          1.38   o 
   0     8     4       3424.16       3405.37         77.72   o 
   1     8     4        519.49        522.79          9.89   o 
   2     8     4        702.61        699.54         12.17   o 
   3     8     4         65.28         67.22          1.41   o 
   4     8     4        178.35        176.13          2.92   o 
   5     8     4        161.23        160.49          2.69   o 
   6     8     4         93.38         89.85          1.82   o 
   7     8     4         60.47         59.52          1.42   o 
   8     8     4         43.78         41.96          1.22   o 
   9     8     4          2.87          3.78          0.91   o 
  10     8     4         48.46         50.91          2.12   o 
  11     8     4         81.92         86.27          3.50   o 
  12     8     4        226.29        230.40          9.59   o 
  13     8     4         11.14         13.17          1.62   o 
  14     8     4         51.70         59.36          3.15   o 
  15     8     4          0.50          0.86          2.07   o 
   1     9     4         47.28         48.10          1.17   o 
   2     9     4        103.90        102.34          1.85   o 
   3     9     4         22.62         23.58          0.67   o 
   4     9     4        142.97        140.63          2.46   o 
   5     9     4         51.57         52.56          1.12   o 
   6     9     4          5.44          4.94          0.58   o 
   7     9     4         43.60         44.75          1.20   o 
   8     9     4        112.39        112.18          2.49   o 
   9     9     4         46.62         47.03          1.79   o 
  10     9     4         14.52         15.31          1.35   o 
  11     9     4          0.52          1.90          1.39   o 
  12     9     4          9.50         14.16          1.92   o 
  14     9     4          6.50          7.60          1.82   o 
  15     9     4         10.90         12.11          1.51   o 
   0    10     4        100.45         95.75          2.40   o 
   1    10     4        263.07        261.39          4.27   o 
   2    10     4          4.10          4.88          0.45   o 
   3    10     4         24.13         24.01          0.73   o 
   4    10     4          3.52          3.28          0.45   o 
   5    10     4        102.37        105.40          1.98   o 
   6    10     4        231.89        226.39          4.23   o 
   7    10     4         26.53         26.29          1.02   o 
   8    10     4        121.68        122.10          3.58   o 
   9    10     4          2.47          1.32          1.00   o 
  10    10     4         11.30         13.50          1.35   o 
  11    10     4         77.52         83.12          3.44   o 
  12    10     4          1.49          1.66          1.44   o 
  13    10     4          5.33          5.34          1.77   o 
  14    10     4          0.13          0.47          1.75   o 
   1    11     4        213.27        207.75          3.61   o 
   2    11     4        143.93        143.11          2.65   o 
   3    11     4          0.56          3.03          0.60   o 
   4    11     4        245.86        246.09          4.24   o 
   5    11     4        222.14        223.90          4.56   o 
   6    11     4         42.29         44.01          1.35   o 
   7    11     4          2.34          2.32          0.84   o 
   8    11     4         13.38         14.54          1.15   o 
   9    11     4          0.08          0.51          1.05   o 
  10    11     4         45.87         51.42          2.21   o 
  11    11     4          3.34          3.53          1.27   o 
  12    11     4          0.36          1.52          1.46   o 
  13    11     4          0.01          2.67          1.43   o 
  14    11     4          3.63          3.96          1.39   o 
   0    12     4         15.62         16.70          0.96   o 
   1    12     4         18.73         19.48          0.74   o 
   2    12     4         27.08         25.27          0.86   o 
   3    12     4          0.13          0.43          0.62   o 
   4    12     4        149.07        159.61          3.17   o 
   5    12     4        159.92        166.10          3.87   o 
   6    12     4        342.26        352.29         10.96   o 
   7    12     4         34.11         37.04          1.45   o 
   8    12     4        102.95        104.43          3.29   o 
   9    12     4          0.00          0.48          1.06   o 
  10    12     4          6.63          8.15          1.27   o 
  11    12     4          0.92          0.78          1.25   o 
  12    12     4         29.69         32.16          1.95   o 
  13    12     4          0.67          1.10          1.41   o 
   1    13     4         70.93         71.13          1.63   o 
   2    13     4         80.13         84.03          2.09   o 
   3    13     4          7.48         10.06          0.88   o 
   4    13     4        165.95        168.35          4.18   o 
   5    13     4        179.59        181.94          5.35   o 
   6    13     4         38.65         40.40          2.08   o 
   7    13     4          3.39          4.23          1.11   o 
   8    13     4         43.56         41.63          1.91   o 
   9    13     4          7.30         10.15          1.20   o 
  10    13     4         33.25         33.57          1.59   o 
  11    13     4          6.27          7.04          1.30   o 
  13    13     4          0.45          0.42          1.32   o 
   0    14     4         88.34         82.95          2.78   o 
   1    14     4         20.62         20.63          0.99   o 
   2    14     4         19.86         18.97          1.15   o 
   3    14     4          2.30          3.02          0.89   o 
   4    14     4         45.71         45.66          1.72   o 
   5    14     4         31.53         33.20          1.58   o 
   6    14     4          0.16          1.11          1.18   o 
   7    14     4          5.20          6.00          1.38   o 
   8    14     4          0.24          1.08          1.19   o 
   9    14     4          4.47          6.74          1.25   o 
  10    14     4          1.32          2.21          1.24   o 
  11    14     4          3.62          3.35          1.20   o 
  12    14     4          5.94          5.71          1.31   o 
   1    15     4         58.95         55.13          1.72   o 
   2    15     4        198.90        193.90          5.68   o 
   3    15     4          3.20          3.74          1.00   o 
   4    15     4        109.65        109.40          3.69   o 
   5    15     4          4.15          5.45          1.16   o 
   6    15     4          4.99          5.35          1.25   o 
   7    15     4          0.04          0.37          1.43   o 
   8    15     4         35.11         36.04          2.06   o 
   9    15     4          0.81          1.80          1.43   o 
  10    15     4         36.37         32.77          1.92   o 
  11    15     4          3.63          3.63          1.32   o 
   0    16     4         73.85         77.73          3.72   o 
   1    16     4         15.81         17.17          1.17   o 
   2    16     4         39.48         40.20          1.58   o 
   3    16     4          4.34          4.01          1.11   o 
   4    16     4          0.03          0.62          1.05   o 
   5    16     4          3.32          4.03          1.17   o 
   6    16     4         16.85         18.65          2.05   o 
   7    16     4          0.75          1.93          1.45   o 
   8    16     4          0.32          2.44          1.38   o 
   9    16     4          2.81          4.19          1.61   o 
  10    16     4         49.71         46.78          2.29   o 
   1    17     4        188.00        186.82          6.05   o 
   2    17     4         26.53         24.70          1.55   o 
   3    17     4         17.27         18.28          1.54   o 
   4    17     4         20.89         21.80          1.61   o 
   5    17     4         50.14         53.15          2.70   o 
   6    17     4          2.03          3.25          1.73   o 
   7    17     4          5.88          6.19          1.74   o 
   8    17     4          1.78          1.99          1.71   o 
   9    17     4         25.68         22.08          2.03   o 
   0    18     4          3.85          3.13          1.57   o 
   1    18     4          4.88          4.13          1.27   o 
   2    18     4         11.31         12.08          1.33   o 
   4    18     4          6.87          7.79          1.64   o 
   5    18     4          3.60          3.59          3.09   o 
   6    18     4          3.93          4.74          1.64   o 
   7    18     4          2.09          2.98          1.66   o 
   8    18     4          2.36          1.46          1.77   o 
   1    19     4          0.00          0.52          1.23   o 
   2    19     4         10.45         10.24          1.43   o 
   3    19     4         24.53         24.86          1.85   o 
   4    19     4         15.48         14.26          1.68   o 
   5    19     4          2.88          5.03          2.94   o 
   0    20     4          7.89          8.44          1.95   o 
   1    20     4          2.12          3.57          1.35   o 
   3    20     4          1.90          0.92          1.72   o 
   4    20     4         10.29         10.28          1.73   o 
   1     1     5      25915.27      25959.33        383.22   o 
   2     1     5       1582.20       1558.89         22.11   o 
   3     1     5       2496.99       2453.28         30.69   o 
   4     1     5        271.29        268.04          3.65   o 
   5     1     5       2192.39       2158.94         32.97   o 
   6     1     5         20.00         19.93          0.61   o 
   7     1     5          0.71          1.42          0.35   o 
   8     1     5       1335.74       1279.83         18.57   o 
   9     1     5        586.18        560.05          8.92   o 
  10     1     5         85.56         83.84          1.81   o 
  11     1     5        137.17        133.15          2.95   o 
  12     1     5         62.75         63.83          1.88   o 
  13     1     5          3.23          2.57          0.84   o 
  14     1     5         71.92         69.89          2.07   o 
  15     1     5         19.64         18.35          1.17   o 
   0     2     5        893.80        891.46         18.38   o 
   1     2     5        521.05        519.49          7.08   o 
   2     2     5       2128.74       2191.86         30.30   o 
   3     2     5       1303.29       1313.70         16.00   o 
   4     2     5        301.03        309.15          4.46   o 
   5     2     5         12.70         13.93          0.48   o 
   6     2     5         10.40         10.51          0.54   o 
   7     2     5         40.65         43.10          1.05   o 
   8     2     5         12.96         12.71          0.52   o 
   9     2     5        205.72        202.74          3.60   o 
  10     2     5        142.92        142.26          2.76   o 
  11     2     5         49.57         52.58          1.53   o 
  12     2     5          4.68          6.88          0.85   o 
  13     2     5          0.99          2.70          0.92   o 
  14     2     5         62.39         61.76          2.03   o 
  15     2     5         19.55         20.76          1.31   o 
  16     2     5         17.54         16.74          1.36   o 
   1     3     5       1983.09       2032.41         27.54   o 
   2     3     5       4001.71       4046.10         51.59   o 
   3     3     5       3929.42       3902.83         47.81   o 
   4     3     5        178.77        189.78          2.86   o 
   5     3     5       1426.99       1457.13         22.25   o 
   6     3     5        107.38        106.51          2.19   o 
   7     3     5        512.53        509.52          8.97   o 
   8     3     5          0.39          0.89          0.45   o 
   9     3     5        300.58        296.95          5.28   o 
  10     3     5          0.74          1.29          0.66   o 
  11     3     5         83.67         84.27          2.46   o 
  12     3     5         30.38         30.55          1.40   o 
  13     3     5          0.50          1.53          0.94   o 
  14     3     5          0.79          0.71          1.17   o 
  15     3     5         90.05         89.39          3.19   o 
  16     3     5          2.37          2.52          1.19   o 
   0     4     5        107.32        105.28          2.20   o 
   1     4     5        372.15        382.18          5.04   o 
   2     4     5       2512.29       2563.29         33.60   o 
   3     4     5        276.69        271.19          3.93   o 
   4     4     5         50.87         50.37          1.01   o 
   5     4     5         61.26         64.56          1.31   o 
   6     4     5        317.30        320.85          5.62   o 
   7     4     5         76.18         77.38          1.60   o 
   8     4     5         83.84         84.67          1.68   o 
   9     4     5          0.08          0.14          0.58   o 
  10     4     5          0.85          1.49          0.85   o 
  11     4     5          0.83          2.80          0.97   o 
  12     4     5         15.20         16.29          1.14   o 
  13     4     5          0.76          2.36          1.40   o 
  14     4     5         47.23         48.03          2.11   o 
  16     4     5          1.83          3.46          1.26   o 
   1     5     5       2702.85       2699.53         37.58   o 
   2     5     5       2071.79       2096.51         31.08   o 
   3     5     5        484.67        490.96          7.90   o 
   4     5     5        224.07        222.40          3.65   o 
   5     5     5       1815.64       1822.55         32.10   o 
   6     5     5        862.62        854.79         13.72   o 
   7     5     5        208.32        209.63          3.55   o 
   8     5     5        497.26        490.60          9.12   o 
   9     5     5         83.52         81.88          2.16   o 
  10     5     5         62.12         62.32          2.14   o 
  11     5     5         39.68         40.38          2.27   o 
  12     5     5         15.34         16.06          1.70   o 
  13     5     5         29.44         30.84          1.93   o 
  14     5     5         32.91         34.76          1.81   o 
  15     5     5         46.80         45.62          2.05   o 
  16     5     5         10.80         12.13          1.49   o 
   0     6     5        667.62        659.31         13.77   o 
   1     6     5         35.72         35.81          0.85   o 
   2     6     5         56.66         57.30          1.27   o 
   3     6     5          5.26          5.53          0.49   o 
   4     6     5        414.20        409.79          6.88   o 
   5     6     5        122.30        117.66          2.31   o 
   6     6     5        210.82        203.99          3.54   o 
   7     6     5         16.55         15.37          0.64   o 
   8     6     5          8.93         10.03          0.78   o 
   9     6     5        156.15        159.96          3.48   o 
  10     6     5          4.53          5.46          1.03   o 
  11     6     5         25.30         27.54          1.67   o 
  12     6     5         87.79         91.70          3.61   o 
  13     6     5          7.17          7.59          1.61   o 
  14     6     5          9.48         11.16          1.56   o 
  15     6     5          0.09          0.87          1.69   o 
   1     7     5        114.27        114.03          2.24   o 
   2     7     5         27.76         27.77          0.87   o 
   3     7     5        937.12        934.15         16.68   o 
   4     7     5        700.11        700.57         11.64   o 
   5     7     5          4.51          5.51          0.45   o 
   6     7     5          9.83         10.34          0.54   o 
   7     7     5         20.56         22.25          0.76   o 
   8     7     5         78.21         77.56          2.06   o 
   9     7     5        200.72        199.83          4.50   o 
  10     7     5          1.66          2.12          1.05   o 
  11     7     5         93.24         96.34          3.38   o 
  12     7     5        114.67        116.39          4.46   o 
  13     7     5         20.75         22.97          1.74   o 
  14     7     5          2.44          2.92          2.06   o 
  15     7     5         12.60         13.28          2.29   o 
   0     8     5        303.69        295.16          8.24   o 
   1     8     5         13.62         12.85          0.86   o 
   2     8     5          3.99          5.43          0.61   o 
   3     8     5          0.13          0.21          0.48   o 
   4     8     5          8.20          7.74          0.48   o 
   5     8     5          2.45          3.18          0.42   o 
   6     8     5         87.59         86.34          1.70   o 
   7     8     5         39.54         44.16          1.13   o 
   8     8     5          1.99          1.90          0.69   o 
   9     8     5        162.88        157.02          4.24   o 
  10     8     5        160.92        166.18          5.43   o 
  11     8     5          0.30          2.01          1.41   o 
  12     8     5          1.02          2.93          1.50   o 
  13     8     5          3.19          4.33          1.68   o 
  14     8     5          3.32          6.18          1.78   o 
  15     8     5          0.13          0.76          2.14   o 
   1     9     5        876.80        860.50         13.62   o 
   2     9     5        983.97        966.06         14.40   o 
   3     9     5        186.25        184.04          3.14   o 
   4     9     5        388.25        386.80          6.55   o 
   5     9     5        338.28        330.85          5.19   o 
   6     9     5          0.87          0.92          0.50   o 
   7     9     5         87.18         88.30          1.94   o 
   8     9     5        177.42        177.55          3.67   o 
   9     9     5        121.04        123.02          3.75   o 
  10     9     5         50.99         54.76          2.04   o 
  11     9     5         62.04         63.27          3.27   o 
  12     9     5         85.17         90.88          4.31   o 
  13     9     5          0.09          0.55          1.74   o 
  14     9     5         47.60         51.52          2.51   o 
  15     9     5         14.72         13.97          1.75   o 
   0    10     5         15.76         16.12          0.78   o 
   1    10     5         19.17         17.49          0.63   o 
   2    10     5         10.51         10.66          0.51   o 
   3    10     5         69.77         73.63          1.52   o 
   4    10     5         10.40         10.88          0.56   o 
   5    10     5         39.34         44.51          1.08   o 
   6    10     5         20.43         21.27          0.77   o 
   7    10     5          0.21          0.58          0.68   o 
   8    10     5          1.14          2.44          0.87   o 
  10    10     5          9.52         12.97          1.34   o 
  11    10     5         81.25         86.78          3.48   o 
  12    10     5         31.19         34.82          2.03   o 
  14    10     5         43.69         43.32          2.65   o 
   1    11     5          4.53          5.56          0.58   o 
   2    11     5        218.72        219.88          3.79   o 
   3    11     5        485.98        488.98          8.15   o 
   4    11     5        265.20        263.76          4.80   o 
   5    11     5          0.02          0.46          0.64   o 
   6    11     5         11.42         11.96          0.74   o 
   7    11     5          7.42          7.80          0.91   o 
   8    11     5         71.98         75.91          2.72   o 
   9    11     5         66.62         67.96          2.36   o 
  10    11     5        257.07        261.66          8.32   o 
  11    11     5          8.13          8.90          1.31   o 
  12    11     5         76.26         81.80          3.40   o 
  13    11     5         24.30         27.28          1.84   o 
  14    11     5          1.61          0.74          1.63   o 
   0    12     5         66.54         65.83          1.96   o 
   1    12     5          6.01          5.59          0.59   o 
   2    12     5         41.90         43.55          1.14   o 
   3    12     5         81.93         80.13          1.74   o 
   4    12     5         12.23         12.70          0.76   o 
   5    12     5         10.63         13.98          0.99   o 
   6    12     5         27.80         30.75          1.36   o 
   7    12     5          1.84          3.18          0.94   o 
   8    12     5        224.17        231.46          6.74   o 
   9    12     5          7.12          9.18          1.13   o 
  10    12     5         16.02         16.50          1.39   o 
  11    12     5         23.45         25.09          1.60   o 
  12    12     5          0.03          1.49          1.48   o 
  13    12     5          0.37          1.25          1.45   o 
   1    13     5        133.23        129.11          2.52   o 
   2    13     5          3.53          4.34          0.68   o 
   3    13     5        103.67        104.40          2.55   o 
   4    13     5         21.08         23.01          1.07   o 
   5    13     5        109.54        111.29          3.44   o 
   6    13     5         91.19         91.47          3.20   o 
   7    13     5          4.88          5.55          1.04   o 
   9    13     5         45.74         47.04          1.89   o 
  10    13     5          2.16          2.45          1.21   o 
  11    13     5         36.89         38.75          1.88   o 
  12    13     5          0.18          0.76          1.37   o 
  13    13     5          1.40          0.36          1.33   o 
   0    14     5         65.88         64.43          2.29   o 
   1    14     5          1.99          2.56          0.73   o 
   2    14     5          2.20          3.41          0.84   o 
   3    14     5         16.69         14.92          1.03   o 
   4    14     5          5.37          5.59          1.03   o 
   5    14     5          5.37          7.64          1.08   o 
   6    14     5         23.36         21.92          1.24   o 
   7    14     5         16.51         19.32          1.62   o 
   8    14     5         20.11         21.18          1.46   o 
   9    14     5          0.33          0.96          1.23   o 
  10    14     5         19.66         20.45          1.46   o 
  11    14     5          1.10          2.51          1.17   o 
  12    14     5          1.56          2.52          1.44   o 
   1    15     5         28.63         30.70          1.25   o 
   2    15     5         48.87         51.19          1.92   o 
   3    15     5        131.25        127.77          3.90   o 
   4    15     5         54.90         54.93          2.16   o 
   5    15     5          0.05          0.77          1.13   o 
   6    15     5         46.36         46.23          2.07   o 
   7    15     5          0.85          1.33          1.40   o 
   9    15     5         18.51         19.30          1.67   o 
  10    15     5         26.95         28.29          2.07   o 
  11    15     5          6.00          6.21          1.34   o 
   0    16     5         57.71         56.40          2.99   o 
   1    16     5         15.39         16.64          1.08   o 
   2    16     5         63.35         63.39          2.45   o 
   3    16     5          0.23          0.39          1.10   o 
   4    16     5         67.11         66.52          2.82   o 
   5    16     5         21.61         22.68          1.47   o 
   6    16     5         25.91         24.12          2.13   o 
   7    16     5          3.79          3.20          1.72   o 
   8    16     5          0.04          0.34          1.37   o 
   9    16     5          7.38          8.14          1.40   o 
  10    16     5         11.68         11.75          1.47   o 
   1    17     5          4.24          6.65          1.35   o 
   2    17     5          3.59          4.12          1.23   o 
   3    17     5         72.16         72.94          2.70   o 
   4    17     5         22.77         21.92          1.62   o 
   5    17     5         27.46         28.88          2.01   o 
   6    17     5         11.08         12.11          1.86   o 
   7    17     5         10.55         10.45          1.81   o 
   8    17     5         14.94         17.05          1.93   o 
   9    17     5         14.08         12.69          1.78   o 
   0    18     5          0.51          1.25          1.55   o 
   1    18     5          1.34          0.75          1.25   o 
   2    18     5          6.02          6.07          1.24   o 
   4    18     5          4.56          5.17          1.60   o 
   5    18     5          1.88          2.08          1.37   o 
   6    18     5          0.00          0.62          1.69   o 
   7    18     5          1.43          1.65          1.65   o 
   1    19     5          0.54          0.43          1.23   o 
   2    19     5         13.53         13.87          1.33   o 
   3    19     5         24.31         23.61          1.80   o 
   4    19     5          0.46          1.53          1.52   o 
   5    19     5          1.31          2.01          3.02   o 
   6    19     5          3.00          3.55          2.10   o 
   0    20     5          8.03          8.74          1.93   o 
   1    20     5         20.20         19.41          1.54   o 
   3    20     5          0.08          1.39          1.69   o 
   4    20     5         21.37         20.67          1.74   o 
   0     0     6      29144.39      27989.92        669.09   o 
   1     0     6      21250.42      21601.23        460.80   o 
   2     0     6      10367.24      10432.21        203.73   o 
   3     0     6        711.67        708.86         12.46   o 
   4     0     6       4236.60       4338.00         81.84   o 
   5     0     6       1031.19       1001.83         21.82   o 
   6     0     6        526.37        544.60         12.07   o 
   7     0     6       1667.28       1623.61         33.94   o 
   8     0     6         49.35         47.33          1.40   o 
   9     0     6        104.62        104.15          2.69   o 
  10     0     6        413.12        396.96         10.08   o 
  11     0     6        725.09        711.85         18.96   o 
  12     0     6         28.99         27.22          1.59   o 
  13     0     6        180.31        172.78          6.24   o 
  14     0     6         95.47         89.29          3.53   o 
  15     0     6         52.11         52.75          2.40   o 
  16     0     6        125.51        120.18          5.19   o 
   1     1     6        228.77        231.10          3.57   o 
   2     1     6       1961.37       2001.76         28.32   o 
   3     1     6        579.04        589.97          7.90   o 
   4     1     6        569.27        564.03          7.37   o 
   5     1     6         45.59         47.26          0.97   o 
   6     1     6         82.39         86.25          1.72   o 
   7     1     6        116.73        113.92          2.04   o 
   8     1     6        200.73        196.67          3.11   o 
   9     1     6         76.24         74.91          1.50   o 
  10     1     6         14.40         14.86          0.70   o 
  11     1     6         32.49         32.80          1.08   o 
  12     1     6          1.49          2.44          0.80   o 
  13     1     6          6.05          6.17          0.86   o 
  14     1     6          1.43          3.32          0.91   o 
  15     1     6          0.09          0.62          0.97   o 
  16     1     6         14.57         14.13          1.19   o 
   0     2     6        723.62        705.05         13.92   o 
   1     2     6       1030.52       1052.97         15.32   o 
   2     2     6        152.02        153.40          2.29   o 
   3     2     6        822.76        823.60         10.42   o 
   4     2     6        277.14        277.75          3.84   o 
   5     2     6        650.40        653.99         10.72   o 
   6     2     6        409.15        404.89          7.66   o 
   7     2     6         25.32         24.36          0.76   o 
   8     2     6         46.34         44.98          0.94   o 
   9     2     6        140.75        133.29          2.62   o 
  10     2     6         72.07         72.34          1.62   o 
  11     2     6         36.27         35.92          1.21   o 
  12     2     6         39.11         38.85          1.43   o 
  13     2     6          3.70          4.73          0.94   o 
  14     2     6         30.68         30.02          1.36   o 
  15     2     6         19.03         18.87          1.43   o 
  16     2     6          1.31          0.78          1.18   o 
   1     3     6        446.04        479.26          6.35   o 
   2     3     6        149.49        155.25          2.07   o 
   3     3     6         69.16         66.94          1.10   o 
   4     3     6        447.27        446.12          6.16   o 
   5     3     6         10.61         11.09          0.45   o 
   6     3     6       1387.98       1373.80         23.56   o 
   7     3     6        306.45        298.71          5.38   o 
   8     3     6         45.59         44.19          1.03   o 
   9     3     6         36.14         36.80          1.09   o 
  10     3     6          0.46          1.15          0.68   o 
  11     3     6         11.13         11.87          0.90   o 
  12     3     6         70.24         70.18          2.18   o 
  13     3     6          0.63          0.78          0.93   o 
  14     3     6          0.58          2.64          1.37   o 
  15     3     6         32.90         31.47          1.71   o 
  16     3     6          1.75          1.84          1.20   o 
   0     4     6        577.34        575.00         10.33   o 
   1     4     6       1574.00       1586.35         20.85   o 
   2     4     6         96.60         98.62          1.51   o 
   3     4     6        112.90        114.48          1.77   o 
   4     4     6        624.80        627.12          8.92   o 
   5     4     6       1988.59       2015.90         32.10   o 
   6     4     6         71.20         72.05          1.54   o 
   7     4     6        930.06        930.06         15.42   o 
   8     4     6        569.93        559.97          9.16   o 
   9     4     6        173.22        174.46          3.48   o 
  10     4     6        186.36        181.96          4.67   o 
  11     4     6          5.33          5.30          1.19   o 
  12     4     6         13.15         12.50          1.37   o 
  13     4     6         83.28         84.65          3.47   o 
  14     4     6         20.53         23.52          1.55   o 
  15     4     6          4.64          4.25          1.24   o 
  16     4     6         36.31         36.41          1.77   o 
   1     5     6          1.29          1.78          0.33   o 
   2     5     6         10.55         10.59          0.45   o 
   3     5     6        115.46        115.38          2.13   o 
   4     5     6        347.62        343.67          5.58   o 
   5     5     6          4.19          4.74          0.54   o 
   6     5     6         60.60         60.09          1.16   o 
   7     5     6        109.26        107.69          1.98   o 
   8     5     6          2.19          2.90          0.63   o 
   9     5     6         14.84         14.06          0.87   o 
  10     5     6          0.06          1.56          0.90   o 
  11     5     6          6.05          8.91          1.25   o 
  12     5     6         48.71         51.75          2.76   o 
  13     5     6         28.72         30.13          1.93   o 
  14     5     6          0.86          2.01          1.26   o 
  15     5     6         24.40         23.40          1.57   o 
  16     5     6          5.83          4.61          1.22   o 
   0     6     6        202.89        193.85          4.32   o 
   1     6     6        944.42        942.32         14.50   o 
   2     6     6          2.86          3.74          0.43   o 
   3     6     6         50.10         50.70          1.19   o 
   4     6     6        167.86        164.74          3.19   o 
   5     6     6         30.84         29.25          0.85   o 
   6     6     6         73.25         72.00          1.51   o 
   7     6     6          2.92          3.19          0.58   o 
   8     6     6         49.01         50.19          1.39   o 
   9     6     6          4.53          5.10          0.77   o 
  10     6     6         17.55         17.42          1.15   o 
  11     6     6        107.45        109.57          4.16   o 
  12     6     6         88.59         90.69          3.61   o 
  13     6     6         18.33         19.11          1.87   o 
  14     6     6         17.48         19.91          1.99   o 
  15     6     6         21.18         22.34          1.74   o 
   1     7     6        631.19        618.11         10.47   o 
   2     7     6       1508.99       1480.84         24.63   o 
   3     7     6          2.23          2.48          0.61   o 
   4     7     6        156.36        152.80          2.73   o 
   5     7     6         50.28         50.02          1.04   o 
   6     7     6         40.48         38.45          0.89   o 
   7     7     6          2.41          3.35          0.57   o 
   8     7     6        356.57        362.25          7.81   o 
   9     7     6         97.07        101.38          2.57   o 
  10     7     6          6.67          7.12          0.99   o 
  11     7     6          4.80          5.14          1.29   o 
  12     7     6         73.34         76.90          3.20   o 
  13     7     6         62.47         70.08          3.42   o 
  14     7     6         19.38         20.36          1.96   o 
  15     7     6          0.10          1.64          2.79   o 
   0     8     6          8.86          9.11          0.94   o 
   1     8     6       1684.56       1699.66         31.27   o 
   2     8     6         99.76         96.65          1.95   o 
   3     8     6          4.46          3.98          0.48   o 
   4     8     6        111.89        108.34          1.84   o 
   5     8     6          7.02          7.66          0.47   o 
   6     8     6        136.94        143.34          2.60   o 
   7     8     6          0.44          1.20          0.58   o 
   8     8     6          6.56          7.27          0.73   o 
   9     8     6          0.08          0.61          0.98   o 
  10     8     6        421.67        426.64         13.24   o 
  11     8     6        148.01        151.14          5.61   o 
  12     8     6         92.39         95.23          3.40   o 
  13     8     6         16.34         17.39          1.92   o 
  14     8     6         27.76         30.76          2.23   o 
  15     8     6         13.65         15.20          1.57   o 
   1     9     6        173.13        170.95          2.82   o 
   2     9     6          1.36          3.14          0.47   o 
   3     9     6        169.53        167.92          2.86   o 
   4     9     6          0.09          0.92          0.45   o 
   5     9     6         37.51         35.60          0.89   o 
   6     9     6         37.22         37.03          0.97   o 
   7     9     6         56.31         58.46          1.43   o 
   8     9     6          2.60          3.70          0.75   o 
   9     9     6          0.72          3.69          1.11   o 
  10     9     6          8.50          9.45          1.12   o 
  11     9     6          0.41          0.48          1.23   o 
  12     9     6         10.16         11.73          1.88   o 
  13     9     6          8.47         10.05          1.57   o 
  14     9     6          0.75          3.40          1.50   o 
  15     9     6          3.52          3.65          1.57   o 
   0    10     6        213.31        211.87          4.54   o 
   1    10     6        321.47        322.50          5.19   o 
   2    10     6         22.23         23.78          0.71   o 
   3    10     6          2.88          3.58          0.44   o 
   4    10     6          1.32          1.94          0.50   o 
   5    10     6        210.52        209.92          3.82   o 
   6    10     6         15.95         15.12          0.69   o 
   7    10     6         40.66         43.33          1.24   o 
   8    10     6          2.20          2.40          0.86   o 
   9    10     6          4.24          5.68          1.06   o 
  10    10     6        201.43        205.28          6.63   o 
  11    10     6         20.73         22.67          1.58   o 
  12    10     6          0.34          1.10          1.73   o 
  14    10     6         18.16         19.16          2.02   o 
   1    11     6         57.80         54.21          1.26   o 
   2    11     6        246.47        247.25          4.22   o 
   3    11     6          2.78          3.44          0.54   o 
   4    11     6          0.39          1.27          0.57   o 
   5    11     6         73.58         71.34          1.73   o 
   6    11     6          8.60          9.40          0.67   o 
   7    11     6         92.19         94.50          2.57   o 
   8    11     6        145.37        146.95          4.41   o 
   9    11     6         15.24         16.99          1.23   o 
  10    11     6          5.40          6.81          1.44   o 
  11    11     6          1.62          2.03          1.26   o 
  12    11     6         16.39         22.31          1.78   o 
  13    11     6          0.61          1.31          1.46   o 
  14    11     6         13.79         14.26          1.84   o 
   0    12     6        185.75        185.47          4.58   o 
   1    12     6          0.19          0.48          0.57   o 
   3    12     6         19.36         20.25          0.83   o 
   4    12     6        169.85        172.10          3.88   o 
   5    12     6        526.62        520.16         11.10   o 
   6    12     6         81.32         87.36          2.76   o 
   7    12     6        170.14        166.28          4.94   o 
   8    12     6         32.01         36.12          1.61   o 
   9    12     6         14.10         15.06          1.21   o 
  10    12     6          9.68         10.23          1.30   o 
  11    12     6          0.65          0.65          1.26   o 
  12    12     6         22.58         23.30          1.78   o 
  13    12     6         11.26         12.84          1.51   o 
   1    13     6         23.12         23.66          0.87   o 
   2    13     6         42.51         45.64          1.26   o 
   3    13     6          4.80          5.62          0.77   o 
   4    13     6         44.65         43.29          2.03   o 
   5    13     6         86.02         90.23          2.88   o 
   6    13     6          7.55          8.41          1.07   o 
   7    13     6         46.58         47.18          1.84   o 
   8    13     6         19.86         21.07          1.42   o 
   9    13     6          2.98          4.16          1.12   o 
  11    13     6          0.04          1.26          1.26   o 
  12    13     6         20.79         21.93          1.69   o 
   0    14     6         80.97         84.16          3.31   o 
   1    14     6         50.24         49.59          1.45   o 
   2    14     6         44.21         45.06          1.46   o 
   3    14     6         10.33         10.29          0.96   o 
   4    14     6         43.09         43.19          2.06   o 
   5    14     6        131.29        131.69          4.38   o 
   6    14     6         11.60         11.50          1.06   o 
   7    14     6          8.99          8.85          1.42   o 
   8    14     6         16.68         16.81          1.38   o 
   9    14     6         16.44         19.57          1.46   o 
  10    14     6         36.58         40.00          2.13   o 
  11    14     6         33.15         33.83          1.74   o 
  12    14     6          1.44          1.70          1.26   o 
   1    15     6         23.30         23.59          1.11   o 
   2    15     6          1.36          2.92          1.02   o 
   3    15     6          9.45         10.46          1.10   o 
   4    15     6         31.89         31.79          1.80   o 
   5    15     6         33.71         34.07          1.70   o 
   6    15     6         26.16         26.08          1.53   o 
   7    15     6          5.23          6.13          1.43   o 
   8    15     6         16.01         16.57          1.59   o 
   9    15     6          0.23          0.81          1.40   o 
  10    15     6          0.94          0.66          1.33   o 
  11    15     6          0.01          1.47          1.47   o 
   0    16     6        116.15        120.88          5.31   o 
   1    16     6        182.28        181.82          4.97   o 
   2    16     6         75.53         74.13          2.75   o 
   3    16     6          1.25          1.14          1.01   o 
   4    16     6          0.27          1.38          1.26   o 
   5    16     6          1.70          1.66          1.22   o 
   6    16     6         22.05         25.64          2.57   o 
   7    16     6         27.91         31.04          2.33   o 
   8    16     6          0.38          1.33          1.74   o 
   9    16     6          0.00          0.33          1.36   o 
  10    16     6          1.65          2.10          1.55   o 
   1    17     6         68.74         72.78          2.79   o 
   2    17     6         66.51         68.75          2.56   o 
   3    17     6         17.66         18.42          1.37   o 
   4    17     6         30.93         33.40          1.74   o 
   5    17     6          3.53          4.16          1.29   o 
   6    17     6          8.87          9.16          1.80   o 
   7    17     6          2.02          1.88          1.70   o 
   8    17     6         78.89         77.16          3.78   o 
   9    17     6         17.01         17.59          1.84   o 
   0    18     6          9.94         10.49          1.70   o 
   1    18     6          5.44          4.86          1.41   o 
   2    18     6         13.63         13.40          1.35   o 
   3    18     6          1.51          1.35          1.27   o 
   4    18     6         11.36         12.84          1.33   o 
   5    18     6         34.77         34.05          2.12   o 
   6    18     6          4.44          4.90          1.68   o 
   7    18     6         12.09         12.06          1.78   o 
   8    18     6          8.81          8.56          1.69   o 
   1    19     6          0.56          1.67          1.21   o 
   2    19     6         53.49         51.97          2.17   o 
   3    19     6          9.13         10.11          1.94   o 
   4    19     6         37.04         35.60          2.25   o 
   6    19     6          0.03          0.58          2.08   o 
   1    20     6          0.48          1.22          1.28   o 
   3    20     6          2.13          1.43          1.71   o 
   4    20     6          8.92          7.66          1.47   o 
   1     1     7       2777.58       2837.01         38.40   o 
   2     1     7        269.92        264.26          3.85   o 
   3     1     7       1213.58       1201.31         15.95   o 
   4     1     7       3666.28       3601.12         49.79   o 
   5     1     7        299.94        293.76          4.80   o 
   6     1     7        321.60        321.94          5.67   o 
   7     1     7         13.20         13.24          0.52   o 
   8     1     7          0.40          0.35          0.41   o 
   9     1     7         65.21         60.64          1.29   o 
  10     1     7         30.54         30.34          0.94   o 
  11     1     7         24.65         22.91          0.92   o 
  12     1     7          0.22          0.78          0.78   o 
  13     1     7          8.49          9.53          0.91   o 
  14     1     7         50.37         48.34          1.73   o 
  16     1     7          6.27          7.11          1.15   o 
   0     2     7         33.13         32.53          0.76   o 
   1     2     7         47.44         47.03          0.78   o 
   2     2     7       4854.79       4920.81         69.38   o 
   3     2     7       1027.53       1011.63         12.90   o 
   4     2     7        139.93        135.85          1.92   o 
   5     2     7        417.26        420.20          6.64   o 
   6     2     7         48.69         50.12          1.27   o 
   7     2     7          0.94          1.22          0.42   o 
   8     2     7        110.54        104.31          1.81   o 
   9     2     7          2.43          2.30          0.58   o 
  10     2     7        116.41        114.70          2.30   o 
  11     2     7        119.03        121.15          3.07   o 
  12     2     7         16.19         15.41          1.01   o 
  13     2     7         49.84         51.58          1.78   o 
  14     2     7         16.63         15.73          1.12   o 
  15     2     7          0.20          1.17          1.10   o 
  16     2     7         17.89         18.18          1.38   o 
   1     3     7        142.00        144.03          2.03   o 
   2     3     7       1601.48       1634.72         20.36   o 
   3     3     7         43.58         45.61          0.79   o 
   4     3     7         78.24         76.80          1.40   o 
   5     3     7         30.32         31.13          0.77   o 
   6     3     7          0.37          1.32          0.50   o 
   7     3     7         38.30         36.77          0.98   o 
   8     3     7         68.31         70.06          1.44   o 
   9     3     7          1.39          1.31          0.55   o 
  10     3     7        221.71        221.56          4.69   o 
  11     3     7          0.65          1.22          0.86   o 
  12     3     7         53.17         53.63          1.94   o 
  13     3     7         17.89         19.50          1.28   o 
  14     3     7         24.21         26.95          1.83   o 
  15     3     7          0.29          1.69          1.27   o 
  16     3     7         12.54         11.67          1.28   o 
   0     4     7        125.20        127.36          2.46   o 
   1     4     7        497.56        504.68          6.98   o 
   2     4     7        922.86        918.08         12.36   o 
   3     4     7       1748.70       1711.98         24.73   o 
   4     4     7         85.17         87.01          1.63   o 
   5     4     7          2.55          5.44          0.59   o 
   6     4     7         24.81         25.89          0.78   o 
   7     4     7          4.50          6.25          0.55   o 
   8     4     7         25.10         27.55          0.84   o 
   9     4     7          3.16          3.71          0.64   o 
  10     4     7         19.16         20.47          1.06   o 
  11     4     7          0.46          0.75          1.02   o 
  12     4     7          0.72          0.83          1.28   o 
  13     4     7         72.51         70.48          3.10   o 
  14     4     7         31.06         32.90          1.75   o 
  15     4     7          1.68          3.25          1.21   o 
  16     4     7          1.21          1.99          1.23   o 
   1     5     7        848.28        835.22         12.56   o 
   2     5     7       1020.36        989.60         15.66   o 
   3     5     7        824.91        830.91         13.87   o 
   4     5     7        402.21        402.03          6.35   o 
   5     5     7        655.38        665.95         12.12   o 
   6     5     7        124.75        119.60          2.07   o 
   7     5     7         34.42         34.79          0.88   o 
   8     5     7          2.39          3.49          0.62   o 
   9     5     7         18.55         20.58          0.97   o 
  10     5     7        239.14        240.00          6.20   o 
  11     5     7        256.24        265.87          9.33   o 
  12     5     7        146.21        148.26          6.30   o 
  13     5     7          1.63          2.29          1.41   o 
  14     5     7         31.06         31.42          1.73   o 
  15     5     7         24.88         27.40          1.61   o 
  16     5     7          2.69          3.30          1.22   o 
   0     6     7          0.76          0.67          0.42   o 
   1     6     7        238.24        231.29          3.89   o 
   2     6     7        108.67        112.46          2.10   o 
   3     6     7        652.25        652.26         10.72   o 
   4     6     7        230.01        229.95          4.28   o 
   5     6     7        149.52        150.45          2.98   o 
   6     6     7         39.07         40.97          1.03   o 
   7     6     7        615.96        604.00         10.13   o 
   8     6     7          2.51          2.48          0.67   o 
   9     6     7         17.66         19.58          1.02   o 
  10     6     7          0.30          1.44          0.94   o 
  11     6     7         29.02         32.29          1.82   o 
  12     6     7         24.25         24.77          1.55   o 
  13     6     7         10.87         12.86          1.49   o 
  14     6     7          0.63          1.15          1.64   o 
   1     7     7          0.05          0.70          0.51   o 
   2     7     7        330.99        327.82          5.58   o 
   3     7     7         84.84         86.41          2.14   o 
   4     7     7        392.45        386.69          6.45   o 
   5     7     7         46.73         45.27          0.98   o 
   6     7     7         69.22         71.57          1.44   o 
   7     7     7          0.16          0.80          0.56   o 
   8     7     7        576.26        570.32         11.59   o 
   9     7     7        171.61        170.07          3.69   o 
  10     7     7         28.87         29.08          1.38   o 
  11     7     7          5.13          6.37          1.31   o 
  12     7     7          8.24         11.53          1.46   o 
  13     7     7          0.25          1.37          1.30   o 
  14     7     7         61.18         59.76          2.71   o 
  15     7     7          0.99          0.50          2.00   o 
   0     8     7         26.72         23.91          1.31   o 
   1     8     7        438.55        441.33          8.24   o 
   2     8     7        370.38        369.62          6.30   o 
   3     8     7        127.40        125.60          2.51   o 
   4     8     7         28.68         27.88          0.69   o 
   5     8     7        171.56        167.10          2.84   o 
   6     8     7          0.78          0.81          0.46   o 
   7     8     7         13.47         13.74          0.70   o 
   8     8     7         12.63         10.69          0.91   o 
   9     8     7         31.48         31.49          1.42   o 
  10     8     7         70.40         71.89          2.71   o 
  11     8     7        203.73        208.03          6.13   o 
  12     8     7         27.10         28.40          1.69   o 
  13     8     7          5.79          7.02          1.52   o 
  14     8     7          0.64          0.64          2.14   o 
  15     8     7          0.00          1.25          1.43   o 
   1     9     7        529.94        526.88          7.95   o 
   2     9     7        135.10        133.86          2.20   o 
   3     9     7        153.45        152.66          2.75   o 
   4     9     7         73.53         74.38          1.48   o 
   5     9     7        318.94        313.41          5.14   o 
   6     9     7        212.27        215.78          3.83   o 
   7     9     7        220.73        225.10          4.24   o 
   8     9     7          9.49         10.90          0.78   o 
   9     9     7        402.68        407.18         11.54   o 
  10     9     7         28.22         28.71          1.59   o 
  11     9     7         14.49         15.65          1.40   o 
  12     9     7          0.35          0.70          1.71   o 
  13     9     7         58.29         63.13          2.87   o 
  14     9     7         31.77         36.21          2.45   o 
   0    10     7         22.78         22.46          0.88   o 
   1    10     7        123.05        123.91          2.29   o 
   2    10     7         45.85         45.26          1.03   o 
   3    10     7          1.91          2.20          0.44   o 
   4    10     7          5.46          6.21          0.53   o 
   5    10     7         49.17         50.00          1.23   o 
   6    10     7          6.19          7.39          0.60   o 
   7    10     7         60.39         59.56          1.51   o 
   8    10     7          7.95          9.02          0.87   o 
   9    10     7        172.04        169.21          5.01   o 
  10    10     7          3.35          6.03          1.14   o 
  11    10     7          1.21          2.82          1.49   o 
  12    10     7          0.54          1.64          1.66   o 
  13    10     7          3.30          3.25          1.71   o 
  14    10     7          0.19          1.29          1.44   o 
   1    11     7         31.82         30.30          0.91   o 
   2    11     7        350.35        352.65          5.72   o 
   3    11     7        393.10        389.35          6.30   o 
   4    11     7          4.65          5.23          0.59   o 
   5    11     7          6.40          8.08          0.71   o 
   6    11     7        170.81        165.57          3.31   o 
   7    11     7         57.53         58.42          1.76   o 
   8    11     7         58.82         57.52          1.90   o 
   9    11     7          1.41          2.12          1.04   o 
  10    11     7         33.40         35.57          1.80   o 
  11    11     7          3.51          3.71          1.28   o 
  12    11     7          3.07          4.18          1.47   o 
  13    11     7          0.80          1.21          1.72   o 
  14    11     7          3.28          3.69          1.64   o 
   0    12     7         67.58         71.96          2.11   o 
   1    12     7         17.97         18.15          0.79   o 
   2    12     7         70.06         68.32          1.52   o 
   3    12     7          4.31          5.63          0.64   o 
   4    12     7        172.63        176.54          4.18   o 
   5    12     7        275.61        283.71          6.50   o 
   6    12     7         73.78         74.12          2.09   o 
   7    12     7          2.74          5.19          1.07   o 
   8    12     7         26.11         26.90          1.38   o 
   9    12     7          0.54          1.72          1.06   o 
  10    12     7          0.94          1.93          1.24   o 
  11    12     7         32.76         32.80          1.76   o 
  12    12     7         43.50         48.44          2.38   o 
  13    12     7         39.10         43.66          2.23   o 
   1    13     7         13.04         13.42          0.74   o 
   2    13     7         53.99         55.97          1.43   o 
   3    13     7          0.04          1.22          0.76   o 
   4    13     7          2.31          2.11          0.97   o 
   5    13     7         71.07         70.28          2.35   o 
   6    13     7         13.42         15.61          1.05   o 
   7    13     7         67.64         67.56          2.35   o 
   8    13     7         23.11         24.17          1.51   o 
   9    13     7          3.39          4.56          1.11   o 
  10    13     7          8.39          7.66          1.26   o 
  11    13     7         11.86         12.71          1.40   o 
  12    13     7         30.72         33.92          1.94   o 
   0    14     7         32.40         29.56          1.69   o 
   1    14     7          0.29          1.02          0.73   o 
   2    14     7          2.74          4.36          0.82   o 
   4    14     7         10.93         12.18          1.30   o 
   5    14     7         52.69         55.45          2.42   o 
   6    14     7          7.55          8.93          1.12   o 
   7    14     7         19.81         20.58          1.63   o 
   8    14     7          4.79          5.83          1.25   o 
   9    14     7          0.76          0.69          1.36   o 
  10    14     7          1.92          3.68          1.39   o 
  11    14     7          8.27         10.22          1.50   o 
  12    14     7          2.89          2.60          1.28   o 
   1    15     7          0.72          0.45          0.79   o 
   2    15     7        112.36        113.22          3.51   o 
   3    15     7          4.57          5.86          1.04   o 
   4    15     7        105.58        102.37          3.95   o 
   5    15     7         21.42         21.85          1.55   o 
   6    15     7         12.80         13.60          1.28   o 
   7    15     7         65.97         63.76          3.36   o 
   8    15     7         55.92         56.15          2.62   o 
   9    15     7          7.43          8.09          1.47   o 
  10    15     7          2.88          4.18          1.29   o 
   0    16     7         15.15         16.10          1.55   o 
   1    16     7         76.04         75.87          2.39   o 
   2    16     7         71.99         70.56          2.65   o 
   3    16     7          3.48          3.33          1.06   o 
   4    16     7          2.06          2.75          1.18   o 
   5    16     7         46.41         43.92          2.15   o 
   6    16     7         37.95         36.00          1.79   o 
   7    16     7         33.76         32.81          2.36   o 
   8    16     7          2.13          2.12          1.69   o 
   9    16     7          0.47          1.29          2.10   o 
   1    17     7        128.18        124.81          3.85   o 
   2    17     7          0.22          1.45          1.18   o 
   3    17     7         28.01         28.98          1.47   o 
   4    17     7          4.43          5.76          1.25   o 
   5    17     7          1.82          1.56          1.42   o 
   7    17     7          0.63          1.18          1.70   o 
   8    17     7          3.48          3.13          1.73   o 
   9    17     7         10.36          9.12          1.72   o 
   0    18     7          3.85          3.78          1.62   o 
   1    18     7          6.41          5.87          1.43   o 
   2    18     7         24.20         24.22          1.54   o 
   4    18     7          2.62          3.50          1.21   o 
   5    18     7         11.71         11.16          1.51   o 
   6    18     7          2.94          3.58          1.68   o 
   7    18     7          4.40          5.52          1.66   o 
   8    18     7          3.15          2.56          1.59   o 
   1    19     7         50.71         48.93          2.11   o 
   2    19     7         30.04         30.35          1.66   o 
   3    19     7          3.98          3.68          1.58   o 
   4    19     7          5.45          7.03          1.57   o 
   5    19     7          1.23          3.17          2.83   o 
   6    19     7         13.52         15.25          1.78   o 
   0    20     7         63.62         62.49          3.82   o 
   1    20     7         10.36         10.19          1.61   o 
   2    20     7          3.64          5.00          1.26   o 
   3    20     7          2.58          2.18          1.76   o 
   4    20     7          9.02          7.89          1.43   o 
   0     0     8        296.86        283.17          7.52   o 
   1     0     8      19153.96      19282.48        359.56   o 
   2     0     8       6914.91       6992.39        136.48   o 
   3     0     8        980.60       1015.74         19.25   o 
   4     0     8       1982.87       1967.75         35.54   o 
   5     0     8          9.12         10.02          0.54   o 
   6     0     8        288.67        276.07          7.03   o 
   7     0     8         80.36         81.39          2.25   o 
   8     0     8          7.05          7.33          0.62   o 
   9     0     8        934.24        898.85         19.35   o 
  10     0     8          4.56          4.13          0.83   o 
  11     0     8         60.82         58.80          2.24   o 
  12     0     8         60.83         60.96          2.55   o 
  13     0     8         28.89         28.26          1.72   o 
  14     0     8        100.07         96.23          3.76   o 
  15     0     8         31.47         32.96          1.85   o 
  16     0     8          7.87          7.07          1.98   o 
   1     1     8       5077.87       5138.71         66.91   o 
   2     1     8       2117.49       2156.48         28.85   o 
   3     1     8         78.99         79.31          1.18   o 
   4     1     8        332.27        333.37          5.09   o 
   5     1     8        179.59        176.83          3.26   o 
   6     1     8         30.11         30.60          0.87   o 
   7     1     8        228.74        222.75          3.95   o 
   8     1     8         28.39         26.34          0.69   o 
   9     1     8         26.13         25.66          0.74   o 
  10     1     8         81.09         77.92          1.74   o 
  11     1     8          0.00          1.33          0.69   o 
  12     1     8          2.80          2.71          0.79   o 
  13     1     8          7.86          9.78          0.94   o 
  14     1     8          0.92          1.52          0.95   o 
  15     1     8          3.76          4.59          1.09   o 
  16     1     8         22.21         22.24          1.36   o 
   0     2     8       1601.69       1581.87         28.61   o 
   1     2     8      14912.26      15112.99        209.21   o 
   2     2     8       1112.60       1107.22         15.66   o 
   3     2     8        185.92        188.89          2.72   o 
   4     2     8         33.79         35.03          0.82   o 
   5     2     8         12.27         11.12          0.47   o 
   6     2     8         24.31         26.83          0.91   o 
   7     2     8        117.92        113.63          2.10   o 
   8     2     8        259.76        255.19          3.99   o 
   9     2     8         17.77         17.45          0.77   o 
  10     2     8         12.04         14.00          0.74   o 
  11     2     8        188.27        186.02          4.79   o 
  12     2     8          2.53          3.63          0.87   o 
  13     2     8          0.82          1.36          0.93   o 
  14     2     8         15.43         16.50          1.26   o 
  15     2     8          0.51          0.44          1.11   o 
  16     2     8         10.87         10.46          1.24   o 
   1     3     8       2556.42       2593.41         35.15   o 
   2     3     8          8.40          7.96          0.26   o 
   3     3     8       1031.61       1021.71         14.30   o 
   4     3     8        141.12        146.83          2.59   o 
   5     3     8        280.61        272.51          4.56   o 
   6     3     8         12.15         11.17          0.76   o 
   7     3     8         31.47         31.96          0.85   o 
   8     3     8         93.13         93.32          1.79   o 
   9     3     8          0.13          0.67          0.52   o 
  10     3     8          1.43          2.47          0.71   o 
  11     3     8        110.67        110.15          3.35   o 
  12     3     8          0.44          1.19          1.09   o 
  13     3     8        177.00        178.59          5.29   o 
  14     3     8         35.36         37.90          2.11   o 
  15     3     8         44.19         43.11          1.99   o 
  16     3     8          6.76          6.84          1.27   o 
   0     4     8        702.06        718.21         12.85   o 
   1     4     8       1305.07       1299.59         17.41   o 
   2     4     8        427.71        425.49          6.06   o 
   3     4     8        399.43        393.63          6.16   o 
   4     4     8        688.27        699.48         11.73   o 
   5     4     8       4273.71       4338.00         71.66   o 
   6     4     8          8.63          8.83          0.54   o 
   7     4     8        726.73        724.76         11.10   o 
   8     4     8        347.39        346.35          5.82   o 
   9     4     8        108.39        108.79          2.53   o 
  10     4     8         74.58         70.36          2.07   o 
  11     4     8          0.17          1.24          1.01   o 
  12     4     8         52.74         53.35          2.46   o 
  13     4     8         10.51         11.68          1.32   o 
  14     4     8         14.77         15.27          1.43   o 
  15     4     8          5.66          5.48          1.26   o 
  16     4     8          1.60          1.16          1.18   o 
   1     5     8          0.83          0.76          0.32   o 
   2     5     8         16.16         16.22          0.52   o 
   3     5     8        157.39        155.72          2.82   o 
   4     5     8        206.33        206.01          3.76   o 
   5     5     8        497.25        497.43          9.12   o 
   6     5     8         22.45         22.48          0.65   o 
   7     5     8        261.22        262.74          4.49   o 
   8     5     8         78.57         78.98          1.91   o 
   9     5     8         38.93         40.08          1.24   o 
  10     5     8         51.73         53.34          1.77   o 
  11     5     8         27.22         31.22          1.72   o 
  12     5     8          0.12          2.17          1.30   o 
  13     5     8          0.99          1.53          1.40   o 
  14     5     8          0.00          0.47          1.47   o 
  15     5     8          8.68          8.86          1.42   o 
  16     5     8          3.54          4.75          1.21   o 
   0     6     8          7.36          8.52          0.55   o 
   1     6     8         10.60         10.00          0.50   o 
   2     6     8          1.19          2.02          0.42   o 
   3     6     8        176.48        182.58          3.25   o 
   4     6     8        359.65        347.11          6.69   o 
   5     6     8        848.19        867.55         15.08   o 
   6     6     8        200.33        202.27          3.55   o 
   7     6     8         31.90         31.61          0.86   o 
   8     6     8         66.86         62.86          1.58   o 
   9     6     8        426.12        424.29          9.07   o 
  10     6     8         11.62         11.04          1.10   o 
  11     6     8        139.80        142.98          4.72   o 
  12     6     8          4.43          5.00          1.23   o 
  13     6     8          0.81          0.60          1.38   o 
  14     6     8         25.11         25.25          2.08   o 
   1     7     8       1186.44       1171.50         18.47   o 
   2     7     8        278.69        266.63          4.61   o 
   3     7     8          3.86          4.34          0.69   o 
   4     7     8        108.43        108.09          2.13   o 
   5     7     8        794.59        792.95         12.02   o 
   6     7     8         15.65         16.25          0.60   o 
   7     7     8          5.93          6.31          0.61   o 
   8     7     8         33.70         38.42          1.26   o 
   9     7     8         76.24         78.69          2.01   o 
  10     7     8         12.15         12.78          1.09   o 
  11     7     8         15.28         15.78          1.45   o 
  12     7     8         11.37         11.84          1.47   o 
  13     7     8          7.37          8.06          1.33   o 
  14     7     8         58.86         60.99          2.49   o 
  15     7     8          1.14          0.62          1.95   o 
   0     8     8        204.92        205.96          5.96   o 
   1     8     8        763.19        779.96         14.06   o 
   2     8     8        285.65        289.56          4.70   o 
   3     8     8         87.73         91.27          1.78   o 
   4     8     8         10.68         10.60          0.48   o 
   5     8     8         17.37         16.34          0.58   o 
   6     8     8         24.67         26.33          0.78   o 
   7     8     8        253.96        247.35          4.57   o 
   8     8     8         16.23         15.84          0.91   o 
   9     8     8          3.18          4.77          0.98   o 
  10     8     8          8.34          9.83          1.27   o 
  11     8     8        405.16        413.45         11.78   o 
  12     8     8          0.34          1.21          1.26   o 
  13     8     8        146.37        156.05          5.81   o 
  14     8     8          1.35          2.07          1.64   o 
  15     8     8         27.19         30.19          1.87   o 
   1     9     8         17.90         18.98          0.62   o 
   2     9     8          2.02          2.65          0.44   o 
   3     9     8       1040.39       1032.43         16.82   o 
   4     9     8         10.85         12.33          0.55   o 
   5     9     8         78.85         80.56          1.60   o 
   6     9     8          5.92          6.17          0.55   o 
   7     9     8         29.61         30.46          0.96   o 
   8     9     8          0.17          0.93          0.71   o 
   9     9     8         55.48         58.91          2.31   o 
  10     9     8          0.52          1.34          1.18   o 
  11     9     8         28.24         28.17          1.64   o 
  12     9     8          2.05          2.90          1.27   o 
  13     9     8          2.09          4.27          1.55   o 
  14     9     8          4.62          6.15          1.83   o 
   0    10     8        101.41        102.48          2.50   o 
   1    10     8         35.32         36.29          0.94   o 
   2    10     8        633.78        635.07          9.70   o 
   3    10     8        216.14        211.12          3.54   o 
   4    10     8         93.61         92.63          2.06   o 
   5    10     8          2.84          3.12          0.57   o 
   6    10     8         65.87         65.17          1.44   o 
   7    10     8         25.37         26.44          0.97   o 
   8    10     8          3.61          4.09          0.83   o 
   9    10     8          1.48          2.66          1.06   o 
  10    10     8          7.04          6.89          1.14   o 
  11    10     8        125.11        134.54          5.77   o 
  12    10     8         21.44         24.20          2.09   o 
  13    10     8          1.30          0.75          1.78   o 
  14    10     8          3.18          4.30          1.77   o 
   1    11     8          9.31          9.34          0.62   o 
   2    11     8         73.38         76.05          1.55   o 
   3    11     8          1.15          2.47          0.55   o 
   4    11     8         11.18         10.66          0.69   o 
   5    11     8        328.44        322.25          6.01   o 
   6    11     8          1.30          2.42          0.65   o 
   7    11     8         14.87         17.03          0.96   o 
   8    11     8         17.23         19.04          1.06   o 
   9    11     8          7.88          9.04          1.10   o 
  10    11     8          1.54          1.37          1.19   o 
  11    11     8          0.90          1.10          1.26   o 
  12    11     8          0.48          1.48          1.68   o 
  13    11     8         27.25         29.58          2.22   o 
  14    11     8         18.00         16.53          2.28   o 
   0    12     8        142.69        147.18          3.79   o 
   1    12     8         48.49         49.90          1.31   o 
   2    12     8          1.88          2.66          0.60   o 
   3    12     8         99.32         98.93          2.04   o 
   4    12     8         32.23         30.40          1.27   o 
   5    12     8        220.05        216.32          5.28   o 
   6    12     8          0.75          1.96          0.77   o 
   7    12     8        227.66        223.54          6.03   o 
   8    12     8         43.88         46.22          1.81   o 
   9    12     8         16.53         15.33          1.23   o 
  10    12     8         11.16         12.84          1.34   o 
  11    12     8          2.99          4.05          1.28   o 
  12    12     8          4.59          4.88          1.45   o 
  13    12     8         18.57         20.04          1.67   o 
   1    13     8          2.65          3.15          0.67   o 
   2    13     8         59.05         59.96          1.42   o 
   3    13     8        343.75        343.11          7.76   o 
   4    13     8          6.55          8.04          1.06   o 
   5    13     8         65.51         63.73          2.21   o 
   6    13     8          0.09          0.36          0.88   o 
   7    13     8         32.58         34.37          1.56   o 
   8    13     8          0.67          0.55          1.18   o 
   9    13     8         54.68         52.00          1.98   o 
  10    13     8          5.97          6.82          1.27   o 
  11    13     8         30.47         32.07          1.75   o 
  12    13     8          0.87          2.01          1.38   o 
   0    14     8         22.41         23.07          1.48   o 
   1    14     8         26.89         26.28          1.05   o 
   2    14     8         88.07         86.18          2.55   o 
   3    14     8         31.70         32.70          1.34   o 
   4    14     8        126.93        126.28          4.71   o 
   5    14     8        109.24        109.33          4.14   o 
   6    14     8          4.76          6.11          1.25   o 
   7    14     8         11.62         14.14          1.34   o 
   8    14     8         65.43         70.45          2.67   o 
   9    14     8         14.15         14.88          1.34   o 
  10    14     8         21.93         22.67          1.84   o 
  11    14     8          4.05          5.33          1.41   o 
  12    14     8         12.33         11.74          1.66   o 
   1    15     8          3.87          4.78          0.88   o 
   2    15     8          2.47          2.65          0.92   o 
   3    15     8         28.63         29.49          1.43   o 
   4    15     8         31.59         32.02          1.67   o 
   5    15     8          8.06          9.31          1.31   o 
   6    15     8          2.43          2.15          1.17   o 
   7    15     8         20.86         22.08          2.14   o 
   8    15     8         32.78         32.31          1.93   o 
   9    15     8         44.37         42.36          2.22   o 
  11    15     8          9.96         10.10          1.40   o 
   0    16     8         95.71         99.00          3.89   o 
   1    16     8        267.10        259.01          6.93   o 
   2    16     8          8.78         10.05          1.25   o 
   3    16     8          4.51          4.30          1.05   o 
   4    16     8          3.86          3.86          1.18   o 
   5    16     8          0.00          1.46          1.26   o 
   6    16     8         64.71         71.24          2.73   o 
   7    16     8          7.31          6.93          1.82   o 
   8    16     8          0.01          0.83          2.01   o 
   9    16     8         24.74         24.24          2.12   o 
  10    16     8          2.33          1.40          2.04   o 
   1    17     8          9.53         11.72          1.14   o 
   2    17     8          6.29          8.41          1.26   o 
   3    17     8         19.71         19.96          1.28   o 
   4    17     8         65.74         67.06          2.60   o 
   5    17     8          0.88          1.29          1.24   o 
   8    17     8         12.76         13.64          1.84   o 
   9    17     8         26.84         23.19          3.90   o 
   0    18     8          1.38          1.57          1.62   o 
   1    18     8         39.35         39.16          1.89   o 
   2    18     8         30.67         29.29          1.85   o 
   3    18     8         14.90         14.92          1.35   o 
   4    18     8         21.79         20.50          1.46   o 
   5    18     8         21.42         21.16          1.78   o 
   6    18     8          0.35          0.78          1.63   o 
   7    18     8          5.31          5.45          1.69   o 
   1    19     8          0.72          2.10          1.20   o 
   2    19     8         32.63         32.21          1.69   o 
   3    19     8          1.55          0.38          1.55   o 
   5    19     8          6.17          5.92          1.42   o 
   6    19     8          2.03          1.13          1.87   o 
   0    20     8         34.54         36.32          2.83   o 
   1    20     8          2.35          2.32          1.15   o 
   2    20     8          5.48          5.01          1.29   o 
   3    20     8          3.46          4.46          1.74   o 
   4    20     8          0.50          0.85          1.36   o 
   1     1     9       5944.25       6109.44         79.61   o 
   2     1     9       4130.39       4112.10         58.04   o 
   3     1     9        540.56        557.31          7.22   o 
   4     1     9          0.28          0.38          0.27   o 
   5     1     9         62.54         62.99          1.33   o 
   6     1     9         34.66         33.33          0.98   o 
   7     1     9         29.34         27.23          0.77   o 
   8     1     9          0.00          0.13          0.37   o 
   9     1     9        327.16        312.90          5.14   o 
  10     1     9         53.58         51.85          1.26   o 
  11     1     9         27.26         28.77          1.10   o 
  13     1     9        227.70        223.79          5.60   o 
  14     1     9         21.28         22.21          1.21   o 
  15     1     9          4.52          5.38          1.09   o 
  16     1     9         29.79         29.89          1.49   o 
   0     2     9          2.93          2.95          0.24   o 
   1     2     9        237.37        246.06          3.52   o 
   2     2     9       1461.33       1488.57         20.99   o 
   3     2     9          5.48          5.69          0.34   o 
   4     2     9       2014.91       2044.76         33.94   o 
   5     2     9        357.84        350.41          3.68   o 
   6     2     9         58.05         55.89          1.41   o 
   7     2     9          2.25          1.94          0.43   o 
   8     2     9         19.67         19.37          0.58   o 
   9     2     9         40.14         38.60          1.02   o 
  10     2     9         65.69         63.97          1.57   o 
  11     2     9         72.86         72.41          2.16   o 
  12     2     9         84.45         84.15          2.50   o 
  13     2     9         27.53         28.57          1.45   o 
  14     2     9         52.81         50.56          1.94   o 
  15     2     9          6.09          6.90          1.15   o 
  16     2     9          4.18          4.37          1.19   o 
   1     3     9        312.33        307.02          4.32   o 
   2     3     9        207.23        200.57          2.70   o 
   3     3     9        437.68        433.50          6.45   o 
   4     3     9        765.48        761.18         12.22   o 
   5     3     9        320.89        316.82          4.65   o 
   6     3     9          6.18          7.41          0.60   o 
   7     3     9        355.10        346.41          5.53   o 
   8     3     9        254.58        253.10          4.47   o 
   9     3     9        135.02        132.52          2.88   o 
  10     3     9         83.63         84.51          2.34   o 
  11     3     9         18.22         19.33          1.29   o 
  12     3     9          8.94          9.94          1.07   o 
  13     3     9          4.08          5.63          1.20   o 
  14     3     9         21.71         22.32          1.75   o 
  15     3     9         50.03         48.21          2.10   o 
  16     3     9         48.09         47.24          2.05   o 
   0     4     9       3056.18       3013.44         57.21   o 
   1     4     9         70.64         70.44          1.05   o 
   2     4     9        403.17        400.66          5.96   o 
   3     4     9        468.48        464.40          7.42   o 
   4     4     9         28.38         28.37          0.76   o 
   5     4     9        166.79        167.44          3.18   o 
   6     4     9        911.34        911.22         15.42   o 
   7     4     9         10.93         15.93          0.59   o 
   8     4     9        299.67        298.35          4.99   o 
   9     4     9          4.00          4.54          0.69   o 
  10     4     9         31.71         33.58          1.21   o 
  11     4     9         54.72         52.16          2.06   o 
  12     4     9         49.36         51.57          2.40   o 
  13     4     9         20.56         21.27          1.68   o 
  14     4     9          0.58          1.65          1.25   o 
  15     4     9          0.70          0.44          1.24   o 
   1     5     9          2.38          2.74          0.33   o 
   2     5     9         53.34         53.07          1.08   o 
   3     5     9        198.08        195.72          3.45   o 
   4     5     9          1.22          1.14          0.39   o 
   5     5     9        170.66        174.03          3.50   o 
   6     5     9         97.42         96.68          1.72   o 
   7     5     9       1354.51       1357.48         21.72   o 
   8     5     9         27.88         30.07          1.05   o 
   9     5     9         20.79         20.07          0.92   o 
  10     5     9         14.83         15.42          1.02   o 
  11     5     9         12.77         14.08          1.33   o 
  12     5     9         93.66         92.50          4.36   o 
  13     5     9         49.42         51.04          2.75   o 
  14     5     9          4.73          5.35          1.48   o 
  15     5     9         46.52         44.82          2.32   o 
  16     5     9         13.59         11.55          1.31   o 
   0     6     9        182.15        182.58          4.06   o 
   1     6     9        387.66        392.54          6.55   o 
   2     6     9         35.07         34.78          0.88   o 
   3     6     9        268.69        280.85          4.95   o 
   4     6     9          6.07          6.25          0.55   o 
   5     6     9        548.76        559.15          9.60   o 
   6     6     9         41.50         40.51          0.92   o 
   7     6     9         90.33         93.28          1.82   o 
   8     6     9        112.73        115.80          2.55   o 
   9     6     9          2.71          5.43          0.86   o 
  10     6     9         43.93         45.01          1.86   o 
  11     6     9         43.64         44.67          1.94   o 
  12     6     9          1.87          2.42          1.20   o 
  13     6     9          6.88          9.45          1.47   o 
  14     6     9          9.36         11.52          1.80   o 
  15     6     9          3.71          3.15          1.43   o 
   1     7     9        718.55        707.88         11.68   o 
   2     7     9          0.05          0.82          0.54   o 
   3     7     9        564.73        557.42         10.52   o 
   4     7     9         63.75         65.75          1.39   o 
   5     7     9          0.97          2.02          0.42   o 
   6     7     9         26.16         26.06          0.76   o 
   7     7     9         63.80         65.42          1.59   o 
   8     7     9         93.21         92.69          2.13   o 
   9     7     9         94.24         92.82          2.27   o 
  10     7     9         23.75         24.66          1.31   o 
  11     7     9          0.74          1.51          1.17   o 
  12     7     9         13.80         15.12          1.52   o 
  13     7     9         22.74         23.49          1.58   o 
  14     7     9         12.28         12.60          1.42   o 
  15     7     9          4.29          4.27          1.37   o 
   0     8     9        916.50        908.25         23.47   o 
   1     8     9          6.58          6.39          0.58   o 
   2     8     9         13.06         12.97          0.59   o 
   3     8     9        123.35        127.23          2.33   o 
   4     8     9          2.14          2.36          0.41   o 
   5     8     9          9.85          9.82          0.50   o 
   6     8     9        400.12        401.47          6.79   o 
   7     8     9          5.28          4.86          0.59   o 
   8     8     9          1.79          3.00          0.77   o 
   9     8     9         47.00         46.65          1.76   o 
  10     8     9          4.95          6.31          1.10   o 
  11     8     9          1.38          4.05          1.17   o 
  12     8     9         26.19         25.97          1.61   o 
  13     8     9          1.39          4.44          1.51   o 
  14     8     9         35.25         36.74          2.10   o 
  15     8     9          8.11         11.05          1.53   o 
   1     9     9        267.07        266.06          4.17   o 
   2     9     9        118.76        115.71          1.99   o 
   3     9     9          0.93          1.52          0.48   o 
   4     9     9          0.02          0.32          0.45   o 
   5     9     9          2.93          3.06          0.48   o 
   6     9     9         24.13         24.37          0.79   o 
   7     9     9         39.69         39.80          1.04   o 
   8     9     9         80.96         81.58          2.11   o 
   9     9     9          3.38          5.95          1.18   o 
  10     9     9         25.42         26.43          1.57   o 
  11     9     9         26.18         24.61          1.59   o 
  12     9     9         45.19         49.26          2.16   o 
  13     9     9         31.62         32.88          1.80   o 
  14     9     9         10.45         12.36          2.11   o 
   0    10     9         10.29          9.52          0.70   o 
   1    10     9         35.23         36.05          0.93   o 
   2    10     9         64.59         63.16          1.30   o 
   3    10     9         57.39         60.36          1.24   o 
   4    10     9          0.01          0.42          0.51   o 
   5    10     9          2.38          2.95          0.58   o 
   6    10     9          6.45          7.56          0.61   o 
   7    10     9          1.34          1.84          0.63   o 
   8    10     9          5.65          6.34          0.84   o 
   9    10     9         76.55         79.50          2.66   o 
  10    10     9         10.85         12.53          1.35   o 
  11    10     9          0.18          0.87          1.28   o 
  12    10     9          2.21          3.08          1.69   o 
  13    10     9          0.87          1.60          1.47   o 
  14    10     9          0.63          1.72          1.36   o 
   1    11     9        133.21        132.08          2.53   o 
   2    11     9         18.33         19.47          0.72   o 
   3    11     9          5.45          6.26          0.58   o 
   4    11     9         12.63         13.88          0.84   o 
   5    11     9         16.35         17.71          0.84   o 
   6    11     9          0.45          0.81          0.65   o 
   8    11     9         28.03         28.34          1.21   o 
   9    11     9          4.12          3.04          1.06   o 
  11    11     9          6.26          7.96          1.32   o 
  12    11     9          3.30          3.92          1.69   o 
  13    11     9         16.77         16.56          1.91   o 
  14    11     9          1.91          1.78          1.58   o 
   0    12     9        753.40        746.76         17.60   o 
   1    12     9        224.90        221.54          4.25   o 
   2    12     9         30.64         30.50          0.93   o 
   3    12     9         68.19         66.44          1.56   o 
   4    12     9         44.52         45.04          1.55   o 
   5    12     9        200.22        205.29          5.03   o 
   6    12     9        119.28        119.75          3.13   o 
   7    12     9         12.76         14.97          0.96   o 
   8    12     9          0.67          2.03          0.91   o 
   9    12     9         28.08         29.68          1.62   o 
  11    12     9         19.58         18.85          1.45   o 
  12    12     9         20.67         22.51          1.74   o 
  13    12     9          0.03          1.13          1.40   o 
   1    13     9          4.18          5.17          0.71   o 
   2    13     9        189.13        185.82          3.59   o 
   3    13     9        117.77        118.06          2.86   o 
   4    13     9         35.48         37.39          1.67   o 
   5    13     9         29.11         30.95          1.64   o 
   6    13     9         21.71         21.59          1.09   o 
   7    13     9        110.47        110.99          3.47   o 
   8    13     9         48.11         48.70          2.08   o 
   9    13     9          0.63          1.34          1.22   o 
  10    13     9         39.46         42.70          1.95   o 
  11    13     9          3.45          3.67          1.28   o 
  12    13     9         22.35         23.81          1.57   o 
   0    14     9         76.15         80.73          3.22   o 
   1    14     9         36.76         35.17          1.39   o 
   2    14     9          9.14          9.02          0.89   o 
   3    14     9         36.45         35.93          1.41   o 
   4    14     9         14.62         16.36          1.18   o 
   5    14     9         27.50         30.65          1.74   o 
   6    14     9          2.60          4.50          1.21   o 
   7    14     9          8.44          8.87          1.14   o 
   8    14     9         18.07         19.83          1.43   o 
   9    14     9          5.20          5.93          1.23   o 
  10    14     9          6.45          5.51          1.43   o 
  11    14     9         15.75         15.69          1.59   o 
  12    14     9          3.93          4.63          1.32   o 
   1    15     9         14.04         13.65          0.99   o 
   2    15     9         50.44         49.47          1.73   o 
   3    15     9          9.68         10.57          1.01   o 
   4    15     9         72.68         73.84          2.74   o 
   5    15     9          4.23          5.00          1.23   o 
   6    15     9          0.01          0.26          1.15   o 
   7    15     9          0.62          1.45          1.73   o 
   8    15     9         12.34         13.50          1.88   o 
   9    15     9         53.34         51.12          2.18   o 
  10    15     9          2.92          2.02          1.33   o 
  11    15     9          4.01          4.77          1.35   o 
   0    16     9        169.44        169.90          6.21   o 
   1    16     9         28.60         30.93          1.33   o 
   2    16     9         24.34         25.66          1.39   o 
   3    16     9          0.33          0.52          1.05   o 
   4    16     9          4.93          4.87          1.21   o 
   5    16     9         18.67         19.48          1.54   o 
   6    16     9        141.30        141.32          4.75   o 
   7    16     9          3.62          3.13          1.77   o 
   8    16     9          9.04          8.80          1.78   o 
   9    16     9         32.50         32.37          2.26   o 
  10    16     9          2.87          2.18          2.20   o 
   1    17     9          4.83          5.20          1.05   o 
   2    17     9         24.78         27.70          1.60   o 
   3    17     9          0.05          1.22          1.25   o 
   4    17     9         27.87         30.92          1.70   o 
   6    17     9          9.21          8.80          1.35   o 
   7    17     9          2.26          3.03          1.72   o 
   8    17     9          7.97          8.62          2.20   o 
   9    17     9         24.37         22.46          1.98   o 
   0    18     9         48.85         51.28          2.83   o 
   1    18     9          2.17          3.05          1.23   o 
   2    18     9          2.53          3.44          1.22   o 
   4    18     9          0.99          0.37          1.22   o 
   5    18     9          0.39          0.29          1.42   o 
   6    18     9         19.59         19.41          2.30   o 
   7    18     9          1.38          1.70          1.89   o 
   8    18     9          0.44          0.46          1.52   o 
   1    19     9          0.77          1.30          1.19   o 
   2    19     9         17.16         19.29          1.75   o 
   3    19     9          3.90          4.92          1.41   o 
   4    19     9         21.49         20.28          1.86   o 
   6    19     9         11.57         14.09          2.08   o 
   0    20     9        121.17        122.05          6.49   o 
   1    20     9          8.63          9.03          1.21   o 
   2    20     9         14.20         15.13          1.66   o 
   3    20     9          4.26          4.61          1.83   o 
   4    20     9         11.55          9.37          1.77   o 
   0     0    10       1629.78       1608.43         38.64   o 
   1     0    10       9731.43       9825.58        165.53   o 
   2     0    10       1984.96       1976.79         44.02   o 
   3     0    10          3.14          3.17          0.39   o 
   4     0    10          1.89          1.76          0.51   o 
   5     0    10         24.22         25.35          1.15   o 
   6     0    10        408.55        407.60         11.83   o 
   7     0    10        803.20        798.38         20.95   o 
   8     0    10        324.49        307.05          6.55   o 
   9     0    10       1342.27       1286.35         27.30   o 
  10     0    10          0.25          0.51          0.81   o 
  11     0    10          1.37          1.38          0.95   o 
  12     0    10         89.11         89.16          4.04   o 
  13     0    10        400.39        384.98         13.33   o 
  14     0    10         22.93         22.66          1.60   o 
   1     1    10        151.88        152.49          2.05   o 
   2     1    10        613.40        603.08          7.85   o 
   3     1    10          2.00          1.78          0.22   o 
   4     1    10         23.13         21.61          0.59   o 
   5     1    10          4.50          4.10          0.37   o 
   6     1    10         13.26         14.27          0.65   o 
   7     1    10         54.62         52.52          1.13   o 
   8     1    10         66.81         68.85          1.29   o 
   9     1    10        102.86        101.04          1.85   o 
  10     1    10         89.05         88.64          1.85   o 
  11     1    10         80.35         78.09          2.31   o 
  12     1    10          3.61          3.15          0.79   o 
  13     1    10          0.65          2.27          0.89   o 
  14     1    10         57.86         54.86          2.06   o 
  15     1    10         24.85         24.54          1.41   o 
  16     1    10         33.75         32.61          1.55   o 
   0     2    10        140.18        144.39          2.77   o 
   1     2    10         31.56         31.31          0.57   o 
   2     2    10         23.50         23.95          0.48   o 
   3     2    10         80.36         83.43          1.38   o 
   4     2    10        202.41        206.18          3.65   o 
   5     2    10        173.32        180.04          3.38   o 
   6     2    10        359.57        362.45          7.22   o 
   7     2    10          2.66          3.42          0.45   o 
   8     2    10          1.96          2.22          0.37   o 
   9     2    10        235.39        226.39          3.67   o 
  10     2    10         45.06         42.95          1.33   o 
  11     2    10          1.76          1.28          0.77   o 
  12     2    10         36.80         37.86          1.57   o 
  13     2    10        136.70        134.51          4.12   o 
  14     2    10          0.33          0.93          1.10   o 
  15     2    10         38.58         37.42          1.68   o 
  16     2    10          4.88          5.79          1.20   o 
   1     3    10         22.06         22.39          0.47   o 
   2     3    10       1644.14       1631.02         20.56   o 
   3     3    10       2122.74       2129.74         33.16   o 
   4     3    10        357.88        347.11          5.38   o 
   5     3    10         73.35         74.61          1.60   o 
   6     3    10        643.30        639.21         10.52   o 
   7     3    10          2.55          3.20          0.44   o 
   8     3    10        150.54        149.10          2.69   o 
   9     3    10         48.33         46.46          1.29   o 
  10     3    10          4.15          5.00          0.73   o 
  11     3    10        171.40        165.06          5.35   o 
  12     3    10         42.82         42.63          1.91   o 
  13     3    10         36.36         36.10          1.63   o 
  14     3    10         78.78         78.47          2.67   o 
  15     3    10         39.13         37.93          2.07   o 
  16     3    10          6.18          5.41          1.20   o 
   0     4    10       6461.63       6506.57        127.85   o 
   1     4    10       2161.54       2096.23         27.05   o 
   2     4    10       1070.18       1058.71          6.88   o 
   3     4    10       1708.61       1698.54         26.52   o 
   4     4    10        824.75        834.24         13.96   o 
   5     4    10         58.48         58.46          1.39   o 
   6     4    10        482.13        490.57          8.19   o 
   7     4    10       1939.02       1919.54         27.68   o 
   8     4    10        268.56        265.13          4.56   o 
   9     4    10          2.50          3.05          0.64   o 
  10     4    10         90.63         89.85          2.28   o 
  11     4    10         16.05         15.50          1.20   o 
  12     4    10         63.62         64.18          2.48   o 
  13     4    10         63.52         65.11          2.88   o 
  14     4    10          7.88          9.00          1.33   o 
  15     4    10         20.17         23.72          1.57   o 
  16     4    10          8.44          8.88          1.26   o 
   1     5    10         50.47         49.73          1.03   o 
   2     5    10         71.81         71.28          1.34   o 
   3     5    10         18.60         16.82          0.59   o 
   4     5    10       1598.48       1590.66         26.18   o 
   5     5    10         83.51         80.43          1.76   o 
   6     5    10          9.54          9.64          0.49   o 
   7     5    10        171.63        173.25          3.00   o 
   8     5    10        333.60        333.31          6.40   o 
   9     5    10         41.10         41.10          1.30   o 
  10     5    10          1.01          2.18          0.88   o 
  11     5    10          3.52          4.60          1.19   o 
  12     5    10         27.89         31.88          1.83   o 
  14     5    10         20.54         24.45          1.85   o 
  15     5    10          4.78          4.96          1.84   o 
  16     5    10          0.18          1.28          1.21   o 
   0     6    10          1.40          2.13          0.47   o 
   1     6    10          7.47          7.76          0.50   o 
   2     6    10          0.29          0.44          0.39   o 
   3     6    10       1248.12       1268.80         22.50   o 
   4     6    10         11.41         12.03          0.82   o 
   5     6    10          0.22          0.65          0.47   o 
   6     6    10          1.69          2.41          0.41   o 
   7     6    10        810.55        820.16         13.09   o 
   8     6    10        150.12        148.80          2.99   o 
   9     6    10         22.12         21.50          1.06   o 
  10     6    10         41.26         41.77          1.78   o 
  11     6    10         45.40         47.87          1.86   o 
  12     6    10         26.58         26.67          1.59   o 
  13     6    10          8.70          9.50          1.68   o 
  14     6    10          5.02          5.99          1.40   o 
  15     6    10         19.22         19.09          1.95   o 
   1     7    10        164.04        162.37          3.05   o 
   2     7    10        435.98        434.14          8.00   o 
   3     7    10         61.66         63.41          1.49   o 
   4     7    10         27.91         28.48          0.77   o 
   5     7    10        112.75        113.85          2.14   o 
   6     7    10          2.11          2.30          0.45   o 
   7     7    10         22.08         22.20          0.76   o 
   8     7    10         29.02         30.07          1.03   o 
   9     7    10         36.59         36.86          1.32   o 
  10     7    10         57.95         59.51          2.30   o 
  11     7    10        137.55        143.57          4.78   o 
  12     7    10          8.08          9.61          1.46   o 
  13     7    10          0.47          0.36          1.28   o 
  14     7    10         18.08         16.23          1.70   o 
  15     7    10         15.80         17.78          1.56   o 
   0     8    10       1202.40       1200.22         30.64   o 
   1     8    10       2173.54       2167.14         34.08   o 
   2     8    10        771.08        763.08         12.07   o 
   3     8    10        191.72        193.80          3.32   o 
   4     8    10        211.68        204.70          3.44   o 
   5     8    10        121.94        121.37          2.22   o 
   6     8    10        498.02        505.74          8.73   o 
   7     8    10        340.78        340.64          6.06   o 
   8     8    10        103.35        100.96          2.42   o 
   9     8    10         55.04         58.01          2.04   o 
  10     8    10        133.66        142.45          4.32   o 
  11     8    10         88.32         90.55          2.98   o 
  12     8    10         18.43         20.31          1.68   o 
  13     8    10        153.34        159.71          5.93   o 
  14     8    10         65.49         68.28          3.37   o 
  15     8    10          3.45          3.78          1.42   o 
   1     9    10        404.61        400.55          6.11   o 
   2     9    10        115.73        120.03          2.17   o 
   3     9    10         45.11         46.64          1.11   o 
   4     9    10         24.59         24.81          0.75   o 
   5     9    10         60.87         58.87          1.26   o 
   6     9    10         18.22         16.93          0.68   o 
   7     9    10          1.08          0.82          0.57   o 
   8     9    10          9.65         11.72          0.94   o 
   9     9    10        159.45        162.08          5.29   o 
  10     9    10         24.13         23.59          1.52   o 
  11     9    10          8.31          9.93          1.22   o 
  12     9    10          8.50          9.59          1.34   o 
  14     9    10          0.01          0.41          1.56   o 
   0    10    10          0.67          0.89          0.65   o 
   1    10    10        184.88        184.90          3.00   o 
   2    10    10        109.29        106.83          1.99   o 
   3    10    10          9.46          9.49          0.58   o 
   4    10    10         47.64         49.18          1.21   o 
   5    10    10        399.13        388.15          6.74   o 
   6    10    10          8.57          9.29          0.64   o 
   7    10    10         35.93         38.21          1.12   o 
   8    10    10         12.33         14.85          0.95   o 
   9    10    10        250.52        244.59          7.04   o 
  10    10    10        108.64        111.02          3.85   o 
  11    10    10         15.07         16.27          1.43   o 
  12    10    10         15.95         17.20          1.49   o 
  13    10    10         22.51         24.78          1.83   o 
  14    10    10          4.95          4.62          1.35   o 
   1    11    10          0.29          0.79          0.56   o 
   2    11    10         48.70         49.86          1.17   o 
   3    11    10        114.78        114.08          2.26   o 
   4    11    10          2.10          3.29          0.70   o 
   5    11    10          0.08          0.49          0.62   o 
   6    11    10         29.29         30.07          1.03   o 
   7    11    10          0.42          0.29          0.70   o 
   8    11    10          4.08          7.30          0.94   o 
   9    11    10         29.75         29.65          1.47   o 
  10    11    10         19.00         17.64          1.30   o 
  11    11    10         17.93         19.38          1.71   o 
  12    11    10         27.80         29.58          1.93   o 
  13    11    10          0.33          0.49          1.64   o 
   0    12    10        350.07        351.34          9.12   o 
   1    12    10         57.45         60.18          1.47   o 
   2    12    10         20.73         20.61          0.84   o 
   3    12    10         22.30         23.90          0.89   o 
   4    12    10          0.14          1.40          0.88   o 
   5    12    10        518.93        514.81         12.80   o 
   6    12    10         20.43         21.51          1.03   o 
   7    12    10        167.83        168.70          4.30   o 
   8    12    10        137.85        136.99          3.59   o 
   9    12    10         52.34         52.24          2.18   o 
  10    12    10         27.85         29.98          1.67   o 
  11    12    10         17.70         16.81          1.46   o 
  12    12    10         30.84         34.36          2.00   o 
  13    12    10          5.35          5.34          1.63   o 
   1    13    10         69.47         68.54          1.74   o 
   2    13    10          2.13          2.72          0.71   o 
   3    13    10         68.01         70.40          1.92   o 
   4    13    10          6.78          8.50          1.03   o 
   5    13    10         48.87         44.88          2.44   o 
   6    13    10         39.32         40.75          1.51   o 
   7    13    10          0.01          1.49          0.83   o 
   8    13    10          0.04          0.56          1.15   o 
   9    13    10         63.16         61.26          2.43   o 
  10    13    10          4.23          4.83          1.26   o 
  11    13    10          0.02          0.51          1.24   o 
  12    13    10         18.74         20.26          1.48   o 
   0    14    10        162.37        160.33          5.81   o 
   1    14    10         29.58         28.05          1.26   o 
   2    14    10          7.27          7.61          0.86   o 
   3    14    10         56.62         55.71          1.73   o 
   4    14    10          0.90          0.57          0.98   o 
   5    14    10          3.61          4.45          1.08   o 
   6    14    10         17.21         18.19          1.47   o 
   7    14    10         79.78         79.92          2.65   o 
   8    14    10         35.42         35.07          1.75   o 
   9    14    10          0.02          0.47          1.18   o 
  10    14    10          1.73          2.01          1.39   o 
  11    14    10         64.30         67.19          2.92   o 
   1    15    10          3.19          2.14          0.93   o 
   2    15    10         27.57         27.43          1.20   o 
   3    15    10         62.50         59.14          1.94   o 
   4    15    10         39.78         41.50          1.91   o 
   5    15    10          0.68          0.30          1.19   o 
   6    15    10         42.04         43.96          2.19   o 
   8    15    10         27.37         26.13          2.19   o 
   9    15    10         32.48         32.23          1.96   o 
  11    15    10          0.85          0.38          1.27   o 
   0    16    10         27.91         31.95          1.94   o 
   1    16    10         61.83         61.66          1.91   o 
   2    16    10          5.20          5.09          1.00   o 
   3    16    10         33.15         31.95          1.69   o 
   4    16    10          3.96          4.15          1.20   o 
   5    16    10         12.53         13.58          1.39   o 
   6    16    10         68.64         69.51          2.69   o 
   7    16    10         11.99         12.53          1.93   o 
   8    16    10          4.31          4.69          1.80   o 
  10    16    10          1.00          0.93          2.13   o 
   1    17    10         12.00         12.26          1.13   o 
   2    17    10         21.76         24.57          1.53   o 
   3    17    10         74.03         74.99          2.81   o 
   5    17    10          3.36          3.49          1.30   o 
   6    17    10          3.08          3.51          1.27   o 
   7    17    10          2.21          1.35          1.71   o 
   8    17    10          2.12          1.70          1.68   o 
   9    17    10         46.03         40.86          2.48   o 
   0    18    10         27.56         28.94          2.17   o 
   1    18    10         39.19         40.11          1.74   o 
   2    18    10         16.91         18.24          1.41   o 
   3    18    10          1.95          1.59          1.19   o 
   5    18    10          5.20          5.22          1.22   o 
   6    18    10         33.08         30.22          2.64   o 
   8    18    10          2.79          2.32          1.73   o 
   2    19    10          3.16          2.65          1.30   o 
   3    19    10         33.52         30.30          1.88   o 
   4    19    10          4.38          4.67          1.20   o 
   5    19    10          0.24          0.29          1.26   o 
   6    19    10          0.10          0.71          1.82   o 
   0    20    10         14.22         14.95          2.08   o 
   1    20    10          1.04          1.17          1.13   o 
   2    20    10          2.67          3.85          1.76   o 
   3    20    10          1.10          0.45          1.47   o 
   1     1    11          2.37          2.76          0.18   o 
   2     1    11       1102.60       1096.47         14.93   o 
   3     1    11         64.65         64.91          0.98   o 
   4     1    11       1355.17       1327.39         20.56   o 
   5     1    11         27.41         26.94          0.73   o 
   6     1    11          0.85          0.98          0.45   o 
   7     1    11          2.40          2.98          0.42   o 
   8     1    11       1153.85       1126.06         16.44   o 
   9     1    11        468.05        450.35          7.22   o 
  10     1    11        241.90        230.61          4.15   o 
  11     1    11         59.14         58.00          1.84   o 
  12     1    11         12.19         12.39          0.90   o 
  13     1    11         31.25         30.50          1.47   o 
  14     1    11         11.40         11.15          1.19   o 
  15     1    11          6.62          6.06          1.12   o 
  16     1    11         61.39         57.83          2.64   o 
   0     2    11       2612.75       2657.27         46.40   o 
   1     2    11       1925.61       1971.39         26.91   o 
   2     2    11       1605.17       1601.77         19.93   o 
   3     2    11          3.40          4.00          0.34   o 
   4     2    11          1.09          1.69          0.40   o 
   5     2    11        204.56        206.60          3.81   o 
   6     2    11        307.09        312.09          6.25   o 
   7     2    11         85.70         84.70          1.67   o 
   8     2    11        272.92        270.19          4.06   o 
   9     2    11         16.66         16.07          0.64   o 
  10     2    11         50.31         51.60          1.64   o 
  11     2    11          4.03          4.74          1.01   o 
  12     2    11         19.33         20.57          1.24   o 
  13     2    11         13.11         14.16          1.23   o 
  14     2    11          9.31          8.71          1.15   o 
  15     2    11          7.87          8.89          1.16   o 
  16     2    11         23.09         21.81          1.46   o 
   1     3    11        195.38        198.48          2.74   o 
   2     3    11       5892.85       5868.11         78.98   o 
   3     3    11        895.76        916.57         15.18   o 
   4     3    11       1314.48       1321.03         22.50   o 
   5     3    11         22.51         24.54          0.81   o 
   6     3    11          4.04          4.93          0.47   o 
   7     3    11        117.85        115.58          2.08   o 
   8     3    11        119.00        119.18          2.22   o 
   9     3    11         34.25         33.09          1.06   o 
  10     3    11        141.04        143.25          3.11   o 
  11     3    11         37.08         38.37          1.74   o 
  12     3    11          1.05          0.90          1.09   o 
  13     3    11          0.04          0.27          1.20   o 
  14     3    11         45.55         45.19          1.87   o 
  15     3    11         86.67         84.39          3.06   o 
  16     3    11         23.65         22.16          1.59   o 
   0     4    11        325.83        322.95          6.59   o 
   1     4    11        677.44        662.56          9.75   o 
   2     4    11       1135.49       1104.23         14.74   o 
   3     4    11          1.99          1.37          0.33   o 
   4     4    11          2.65          2.98          0.40   o 
   5     4    11        227.03        230.81          4.79   o 
   6     4    11         30.11         29.24          0.80   o 
   7     4    11         22.13         23.85          0.68   o 
   8     4    11        151.79        151.86          2.75   o 
   9     4    11         18.24         18.93          0.83   o 
  10     4    11          5.67          5.44          0.80   o 
  11     4    11          5.51          5.57          1.04   o 
  12     4    11          0.79          1.04          1.14   o 
  13     4    11         42.27         40.24          2.16   o 
  14     4    11         68.72         71.36          3.11   o 
  15     4    11         18.12         19.33          1.46   o 
   1     5    11        256.01        250.80          3.92   o 
   2     5    11        722.39        716.08         11.25   o 
   3     5    11          7.65          7.01          0.36   o 
   4     5    11        286.45        281.58          5.14   o 
   5     5    11         89.11         90.25          1.77   o 
   6     5    11         11.04         11.65          0.49   o 
   7     5    11         34.47         34.46          0.88   o 
   8     5    11        143.67        145.77          2.91   o 
   9     5    11          4.73          5.48          0.69   o 
  10     5    11        181.81        181.73          5.05   o 
  11     5    11         68.54         69.77          2.37   o 
  12     5    11          2.55          3.33          1.26   o 
  13     5    11          0.93          0.81          1.31   o 
  14     5    11         20.05         21.39          1.79   o 
  15     5    11         29.11         26.29          2.22   o 
   0     6    11        220.18        211.19          4.92   o 
   1     6    11       1087.02       1091.77         18.18   o 
   2     6    11        253.65        247.93          4.26   o 
   3     6    11          8.10          8.58          0.52   o 
   4     6    11        364.20        365.64          7.37   o 
   5     6    11        157.38        157.48          2.68   o 
   6     6    11          2.32          3.01          0.43   o 
   7     6    11        799.86        797.60         12.90   o 
   8     6    11         21.86         20.28          0.79   o 
   9     6    11         36.20         35.96          1.30   o 
  10     6    11          0.48          0.52          1.01   o 
  11     6    11         78.06         79.83          2.65   o 
  12     6    11          0.89          1.59          1.23   o 
  13     6    11         14.17         14.50          1.40   o 
  14     6    11         23.70         24.15          1.98   o 
  15     6    11          3.77          3.88          1.55   o 
   1     7    11        347.80        348.43          6.30   o 
   2     7    11        703.89        701.92         13.14   o 
   3     7    11          2.94          4.22          0.56   o 
   4     7    11        451.69        452.17          8.29   o 
   5     7    11         30.45         31.13          0.80   o 
   6     7    11         71.10         71.36          1.48   o 
   7     7    11          8.65          8.41          0.58   o 
   8     7    11          1.40          1.78          0.57   o 
   9     7    11          7.17          7.50          0.89   o 
  10     7    11        117.08        122.60          4.12   o 
  11     7    11          0.02          1.73          1.19   o 
  12     7    11         18.52         17.28          1.45   o 
  13     7    11          1.47          1.50          1.47   o 
  14     7    11          3.19          2.81          1.31   o 
   0     8    11       1589.08       1538.98         37.28   o 
   1     8    11        110.51        109.41          2.01   o 
   2     8    11        227.08        228.81          4.03   o 
   3     8    11         19.45         19.65          0.61   o 
   4     8    11         15.26         16.04          0.57   o 
   5     8    11          3.29          2.84          0.43   o 
   6     8    11         82.46         89.80          1.92   o 
   7     8    11        105.75        105.72          2.23   o 
   8     8    11          0.01          0.62          0.61   o 
   9     8    11         29.55         32.57          1.45   o 
  10     8    11         67.72         71.16          2.44   o 
  11     8    11         12.46         14.73          1.24   o 
  12     8    11         25.57         24.24          2.08   o 
  13     8    11          0.57          1.08          1.65   o 
  14     8    11          6.59          7.36          1.48   o 
  15     8    11          1.45          1.94          1.41   o 
   1     9    11        149.81        149.73          2.48   o 
   2     9    11       1434.13       1416.80         21.24   o 
   3     9    11         10.88         10.83          0.57   o 
   4     9    11        313.75        311.00          5.24   o 
   5     9    11        210.84        204.99          3.56   o 
   6     9    11          2.81          2.96          0.54   o 
   7     9    11         19.46         19.60          0.80   o 
   8     9    11         67.65         66.60          1.98   o 
   9     9    11         24.89         24.14          1.48   o 
  10     9    11         76.15         74.75          2.55   o 
  11     9    11         32.11         33.20          1.62   o 
  12     9    11          9.76         10.46          1.22   o 
  13     9    11          3.13          2.74          1.33   o 
  14     9    11          0.83          1.95          1.59   o 
   0    10    11         27.33         26.47          1.24   o 
   1    10    11        237.30        240.19          3.90   o 
   2    10    11         43.85         42.77          1.01   o 
   3    10    11         65.15         63.18          1.39   o 
   4    10    11          0.51          0.88          0.58   o 
   5    10    11        197.52        194.38          3.70   o 
   6    10    11        182.44        186.43          3.36   o 
   7    10    11        231.71        235.57          4.59   o 
   8    10    11         40.94         43.60          1.58   o 
   9    10    11          0.98          2.32          1.19   o 
  10    10    11          0.61          1.00          1.22   o 
  11    10    11          4.95          4.70          1.27   o 
  12    10    11          7.85          8.59          1.23   o 
  13    10    11         49.92         56.20          2.66   o 
  14    10    11          9.37         11.12          1.49   o 
   1    11    11        100.60         98.39          1.99   o 
   2    11    11        176.18        171.24          3.20   o 
   3    11    11          9.28          9.73          0.66   o 
   4    11    11        581.86        581.02         11.54   o 
   5    11    11         48.54         50.73          1.34   o 
   6    11    11         30.53         30.87          1.05   o 
   7    11    11         30.98         31.09          1.12   o 
   8    11    11        246.84        244.10          6.12   o 
   9    11    11         25.22         26.87          1.43   o 
  10    11    11         51.79         51.50          2.01   o 
  11    11    11          2.05          2.00          1.24   o 
  12    11    11          0.14          2.38          1.51   o 
   0    12    11         55.74         57.09          2.16   o 
   1    12    11          1.40          1.87          0.69   o 
   2    12    11          5.88          4.86          0.66   o 
   3    12    11         55.16         51.17          1.42   o 
   4    12    11        203.81        202.08          4.32   o 
   5    12    11          0.19          1.87          0.91   o 
   6    12    11        201.93        200.08          5.07   o 
   7    12    11         21.99         24.10          1.12   o 
   8    12    11          0.32          1.06          0.89   o 
   9    12    11         10.23         10.47          1.16   o 
  10    12    11          9.67         10.51          1.32   o 
  11    12    11         12.55         14.51          1.42   o 
  12    12    11          0.00          0.56          1.47   o 
   1    13    11          3.65          4.97          0.78   o 
   2    13    11          0.01          0.38          0.71   o 
   3    13    11         28.73         29.03          1.21   o 
   4    13    11        143.09        145.47          4.34   o 
   5    13    11         12.45         14.31          1.12   o 
   6    13    11          7.95          7.33          0.96   o 
   7    13    11         63.79         66.18          1.96   o 
   8    13    11          1.96          1.61          1.07   o 
   9    13    11          9.75         10.98          1.48   o 
  10    13    11         12.97         14.32          1.38   o 
  11    13    11          0.03          0.92          1.24   o 
  12    13    11          4.66          4.97          1.22   o 
   0    14    11          5.30          5.95          1.27   o 
   1    14    11         37.89         37.91          1.45   o 
   2    14    11         10.08          8.48          0.88   o 
   3    14    11         49.00         50.30          1.74   o 
   4    14    11          2.98          4.20          1.01   o 
   5    14    11          1.21          1.09          1.03   o 
   6    14    11         73.90         71.92          2.68   o 
   7    14    11          0.11          0.86          1.01   o 
   9    14    11          3.69          2.28          1.15   o 
  10    14    11          1.76          1.12          1.36   o 
  11    14    11          4.00          3.37          1.38   o 
  12    14    11          3.56          3.58          1.31   o 
   1    15    11         15.36         16.14          1.10   o 
   2    15    11         21.82         21.48          1.11   o 
   3    15    11          1.15          1.76          1.05   o 
   4    15    11          0.76          1.03          1.05   o 
   5    15    11          4.14          4.53          1.22   o 
   6    15    11          1.63          2.36          1.27   o 
   7    15    11         11.53         11.95          1.62   o 
   8    15    11         20.96         19.90          2.03   o 
   9    15    11          2.41          3.51          1.42   o 
  10    15    11         54.35         55.31          2.99   o 
  11    15    11          5.21          5.49          1.61   o 
   0    16    11        408.18        396.85         13.82   o 
   1    16    11         37.34         36.07          1.52   o 
   2    16    11          2.98          3.81          0.93   o 
   3    16    11         22.32         21.59          1.35   o 
   4    16    11          4.22          3.47          1.23   o 
   5    16    11          2.21          2.60          1.27   o 
   6    16    11         64.16         61.91          2.50   o 
   7    16    11         20.33         20.78          2.05   o 
   9    16    11          6.31          5.14          1.64   o 
  10    16    11          7.72          5.78          2.17   o 
   1    17    11         13.01         14.31          1.07   o 
   2    17    11         25.67         24.25          1.53   o 
   3    17    11          1.23          2.93          1.28   o 
   4    17    11          3.83          5.09          1.22   o 
   5    17    11          0.71          0.28          1.18   o 
   6    17    11          1.37          1.21          1.25   o 
   8    17    11         19.19         19.24          1.92   o 
   9    17    11         29.08         25.07          2.34   o 
   0    18    11         48.44         51.50          2.90   o 
   1    18    11          1.49          2.13          1.04   o 
   2    18    11          3.44          4.20          1.17   o 
   3    18    11         12.02         12.02          1.38   o 
   4    18    11         12.33         12.37          1.32   o 
   5    18    11          6.50          4.97          1.20   o 
   7    18    11          2.51          2.64          1.59   o 
   1    19    11          1.76          2.19          1.22   o 
   2    19    11         13.29         14.16          1.74   o 
   3    19    11          8.57          8.97          1.30   o 
   4    19    11         25.29         26.56          1.58   o 
   5    19    11          4.13          3.41          1.29   o 
   0    20    11         35.25         32.92          2.59   o 
   1    20    11         20.64         21.47          1.54   o 
   2    20    11          0.27          0.61          1.54   o 
   3    20    11          3.29          2.43          1.43   o 
   0     0    12        551.68        531.36         12.90   o 
   1     0    12       6056.27       6065.13        102.88   o 
   2     0    12        201.45        199.30          4.29   o 
   3     0    12       1122.14       1122.20          7.18   o 
   4     0    12        178.97        181.94          4.68   o 
   5     0    12       3530.96       3581.50         85.87   o 
   6     0    12       1081.47       1105.35         31.13   o 
   7     0    12        354.31        352.74          9.55   o 
   8     0    12         53.35         50.10          1.55   o 
   9     0    12        239.03        228.58          5.03   o 
  10     0    12        151.26        142.76          3.74   o 
  11     0    12        982.66        969.86         29.33   o 
  12     0    12        210.03        211.16          8.64   o 
  13     0    12        370.55        357.52         12.46   o 
  14     0    12          0.46          0.60          1.25   o 
  15     0    12          6.74          6.05          2.13   o 
  16     0    12         34.37         33.48          2.73   o 
   1     1    12        373.46        373.67          4.80   o 
   2     1    12       1017.25       1021.45         14.01   o 
   3     1    12        890.44        910.49         13.53   o 
   4     1    12        354.51        352.62          5.48   o 
   5     1    12        297.07        287.18          4.99   o 
   6     1    12          8.22          7.91          0.63   o 
   7     1    12          2.06          2.14          0.42   o 
   8     1    12        141.96        141.17          2.30   o 
   9     1    12          0.23          0.64          0.47   o 
  10     1    12          0.42          6.96          0.69   o 
  11     1    12          5.69          7.16          0.87   o 
  12     1    12         30.40         31.06          1.22   o 
  13     1    12          2.72          2.98          1.21   o 
  14     1    12          8.13          7.18          1.13   o 
  15     1    12          7.01          6.62          1.14   o 
  16     1    12          6.53          6.61          1.50   o 
   0     2    12        869.38        894.20         15.76   o 
   1     2    12       1823.22       1872.99         25.07   o 
   2     2    12        588.20        569.48          7.18   o 
   3     2    12       1204.72       1198.26         19.83   o 
   4     2    12         81.01         83.11          1.65   o 
   5     2    12         98.97        100.95          2.20   o 
   6     2    12        463.89        462.36          8.73   o 
   7     2    12        196.56        191.88          3.30   o 
   8     2    12          0.06          0.47          0.46   o 
   9     2    12         81.03         80.30          1.60   o 
  10     2    12        231.28        226.06          4.96   o 
  11     2    12         16.56         16.72          1.20   o 
  12     2    12         68.22         68.81          2.59   o 
  13     2    12         13.50         13.59          1.20   o 
  14     2    12         28.43         27.56          1.46   o 
  15     2    12          0.60          1.37          1.11   o 
  16     2    12         14.77         14.13          1.30   o 
   1     3    12        254.56        255.44          3.50   o 
   2     3    12        130.87        132.38          2.08   o 
   3     3    12       2301.82       2302.54         38.16   o 
   4     3    12         24.73         23.16          0.77   o 
   5     3    12        329.42        329.14          5.92   o 
   6     3    12         95.01         93.97          1.85   o 
   7     3    12         68.85         63.95          1.25   o 
   8     3    12         10.72         10.68          0.55   o 
   9     3    12         36.36         36.09          1.12   o 
  10     3    12         34.11         35.60          1.15   o 
  11     3    12        115.59        111.87          3.78   o 
  12     3    12          2.95          3.32          1.14   o 
  13     3    12          0.78          1.10          1.20   o 
  14     3    12          1.27          1.91          1.15   o 
  15     3    12          4.13          5.72          1.27   o 
  16     3    12         10.89         10.81          1.28   o 
   0     4    12       3717.07       3672.67         74.81   o 
   1     4    12       1294.43       1266.75         18.52   o 
   2     4    12        484.72        471.68          7.37   o 
   3     4    12        306.71        299.61          5.04   o 
   4     4    12        492.21        510.34          9.21   o 
   5     4    12       1169.47       1155.06         21.96   o 
   6     4    12        249.76        250.43          4.19   o 
   7     4    12        541.64        540.23          8.10   o 
   8     4    12        123.10        124.12          2.33   o 
   9     4    12         79.87         79.63          1.88   o 
  10     4    12          0.72          1.14          0.75   o 
  11     4    12        145.12        145.77          4.77   o 
  12     4    12          7.23          7.21          1.08   o 
  13     4    12         41.50         39.54          2.13   o 
  14     4    12          4.07          5.68          1.52   o 
  15     4    12         18.50         17.87          1.60   o 
  16     4    12         31.01         29.47          1.62   o 
   1     5    12        321.23        314.97          4.85   o 
   2     5    12         16.51         15.88          0.51   o 
   3     5    12        105.19        104.96          2.17   o 
   4     5    12        282.66        287.91          5.24   o 
   5     5    12        260.19        254.46          4.69   o 
   6     5    12         10.87         10.53          0.51   o 
   7     5    12         29.96         30.11          0.82   o 
   8     5    12          0.00          0.28          0.48   o 
   9     5    12          0.50          0.66          0.67   o 
  10     5    12         28.42         32.58          1.31   o 
  11     5    12         16.58         17.50          1.20   o 
  12     5    12          0.00          0.37          1.50   o 
  13     5    12          1.09          1.46          1.33   o 
  14     5    12          3.86          4.47          1.49   o 
  15     5    12          6.39          8.26          1.82   o 
   0     6    12       3877.51       3826.55         82.18   o 
   1     6    12        768.81        767.22         13.28   o 
   2     6    12         33.04         32.06          0.84   o 
   3     6    12        196.37        194.04          3.78   o 
   4     6    12         10.83         11.86          0.62   o 
   5     6    12         20.04         21.28          0.63   o 
   6     6    12         19.93         22.28          0.67   o 
   7     6    12         22.50         23.42          0.77   o 
   8     6    12         99.22        104.13          2.26   o 
   9     6    12          5.45          6.24          0.87   o 
  10     6    12         49.51         52.43          1.92   o 
  11     6    12          8.43          9.13          1.20   o 
  12     6    12         24.46         25.55          1.56   o 
  13     6    12         90.86         93.61          3.35   o 
  15     6    12         36.87         37.41          2.08   o 
   1     7    12        220.34        225.48          4.37   o 
   2     7    12         79.26         79.64          1.88   o 
   3     7    12       1722.15       1703.97         28.07   o 
   4     7    12        138.83        142.54          2.97   o 
   5     7    12        123.14        120.33          2.23   o 
   6     7    12         47.39         45.77          1.04   o 
   7     7    12          1.54          2.00          0.53   o 
   8     7    12         41.40         43.52          1.16   o 
   9     7    12        208.91        207.24          5.04   o 
  10     7    12          2.01          4.49          1.13   o 
  11     7    12         12.63         12.85          1.31   o 
  12     7    12         53.40         55.35          2.31   o 
  13     7    12          4.06          4.41          1.30   o 
  14     7    12          7.30          9.03          1.36   o 
  15     7    12          0.94          0.43          1.25   o 
   0     8    12          7.63         11.07          0.91   o 
   1     8    12       1137.92       1127.24         17.02   o 
   2     8    12         38.12         39.97          0.96   o 
   3     8    12          8.45          9.00          0.49   o 
   4     8    12         31.94         31.35          0.80   o 
   5     8    12        161.00        158.76          2.79   o 
   6     8    12        442.79        438.25          7.71   o 
   7     8    12          2.84          3.96          0.63   o 
   8     8    12          0.01          0.65          0.62   o 
   9     8    12        105.06        108.33          3.36   o 
  10     8    12          7.85          8.50          1.13   o 
  11     8    12         12.49         12.63          1.23   o 
  12     8    12          1.02          1.08          1.28   o 
  13     8    12        127.16        131.02          5.78   o 
  14     8    12         14.24         15.74          1.46   o 
  15     8    12          1.01          2.23          1.25   o 
   1     9    12        281.87        274.48          4.53   o 
   2     9    12         93.45         93.87          1.76   o 
   3     9    12         25.37         26.18          0.78   o 
   4     9    12          0.90          0.65          0.52   o 
   5     9    12         18.99         20.57          0.67   o 
   6     9    12         33.00         33.76          0.95   o 
   7     9    12          0.07          0.22          0.62   o 
   8     9    12          2.47          2.96          0.75   o 
   9     9    12          7.52         10.67          1.24   o 
  10     9    12         15.40         17.53          1.47   o 
  11     9    12          0.89          1.72          1.14   o 
  12     9    12          1.68          2.32          1.16   o 
  13     9    12          0.08          0.68          1.30   o 
  14     9    12          0.53          0.65          1.44   o 
   0    10    12         26.50         26.43          1.27   o 
   1    10    12         38.45         37.01          0.95   o 
   2    10    12         75.81         76.54          1.56   o 
   3    10    12         78.77         78.61          1.72   o 
   4    10    12          3.34          3.22          0.58   o 
   5    10    12          0.01          0.73          0.59   o 
   6    10    12        311.57        318.53          5.58   o 
   7    10    12        267.43        270.16          5.48   o 
   8    10    12          1.33          1.44          0.85   o 
   9    10    12         28.86         31.27          1.66   o 
  10    10    12          2.57          2.75          1.20   o 
  11    10    12          3.60          5.96          1.17   o 
  13    10    12         35.63         39.19          1.95   o 
  14    10    12          4.66          6.27          1.44   o 
   1    11    12          1.11          1.38          0.59   o 
   2    11    12          1.72          2.13          0.61   o 
   3    11    12        216.18        212.30          3.97   o 
   4    11    12          0.58          0.86          0.67   o 
   5    11    12         14.67         14.12          0.85   o 
   6    11    12         33.58         34.14          1.13   o 
   7    11    12         42.34         44.55          1.38   o 
   8    11    12        107.27        110.20          3.08   o 
   9    11    12         79.52         79.75          2.68   o 
  10    11    12          1.96          2.58          1.25   o 
  12    11    12         11.97         13.60          1.63   o 
  13    11    12          2.54          1.42          1.39   o 
   0    12    12        142.34        143.86          5.09   o 
   1    12    12         55.21         54.94          1.39   o 
   2    12    12         12.54         13.23          0.76   o 
   3    12    12        103.57        104.55          2.37   o 
   4    12    12          5.96          6.65          0.79   o 
   5    12    12         80.24         83.29          2.66   o 
   6    12    12          4.04          5.19          0.90   o 
   7    12    12        398.91        400.69          9.89   o 
   8    12    12          0.84          0.99          0.95   o 
   9    12    12          5.93          7.55          1.12   o 
  10    12    12         15.72         14.96          1.27   o 
  11    12    12         31.54         30.24          1.71   o 
  12    12    12          8.50         10.14          1.56   o 
  13    12    12          1.98          2.42          2.16   o 
   1    13    12         42.12         40.63          1.36   o 
   2    13    12          3.25          3.74          0.74   o 
   3    13    12         94.75         96.47          2.61   o 
   4    13    12         15.97         16.14          1.15   o 
   5    13    12          3.46          4.66          0.98   o 
   7    13    12         38.20         39.70          1.52   o 
   8    13    12         10.72         10.88          1.08   o 
   9    13    12         40.91         41.51          2.16   o 
  10    13    12          0.33          1.87          1.37   o 
  11    13    12          1.80          2.25          1.24   o 
   0    14    12        204.73        198.00          7.06   o 
   1    14    12         17.62         17.51          1.08   o 
   2    14    12          5.96          4.51          0.85   o 
   3    14    12         79.10         76.50          2.34   o 
   4    14    12         39.57         38.03          1.60   o 
   6    14    12          8.14          8.82          1.17   o 
   7    14    12         16.48         15.03          1.09   o 
   9    14    12          3.82          4.28          1.34   o 
  10    14    12         13.31         15.77          1.69   o 
  11    14    12          0.43          0.28          1.36   o 
  12    14    12          9.63         10.49          1.40   o 
   2    15    12          2.76          2.97          0.90   o 
   3    15    12         27.81         26.72          1.31   o 
   4    15    12          9.18          9.50          1.11   o 
   5    15    12          0.38          1.08          1.08   o 
   6    15    12          0.37          0.90          1.27   o 
   7    15    12          2.99          2.43          1.15   o 
   8    15    12          4.25          4.71          1.75   o 
   9    15    12          0.09          1.63          1.69   o 
  10    15    12          4.15          5.47          1.71   o 
  11    15    12          0.90          1.63          1.55   o 
   0    16    12         47.08         49.49          2.39   o 
   1    16    12        106.56        107.65          3.15   o 
   2    16    12          0.44          0.90          0.92   o 
   3    16    12         50.45         47.97          1.90   o 
   4    16    12          3.87          3.65          1.20   o 
   5    16    12         22.34         21.83          1.49   o 
   7    16    12         47.21         46.62          2.81   o 
   8    16    12          2.54          1.65          1.70   o 
   9    16    12         10.88         10.44          2.30   o 
  10    16    12         19.15         19.74          2.57   o 
   2    17    12          0.01          0.75          1.02   o 
   3    17    12        225.89        228.12          7.33   o 
   4    17    12          0.45          0.87          1.22   o 
   5    17    12          7.44          8.57          1.26   o 
   6    17    12          4.90          4.85          1.28   o 
   7    17    12          5.76          7.72          1.74   o 
   8    17    12          4.28          6.40          1.89   o 
   9    17    12         24.20         23.11          2.51   o 
   0    18    12         86.56         85.08          3.47   o 
   1    18    12          0.97          1.37          1.03   o 
   2    18    12          0.41          0.75          1.20   o 
   3    18    12         12.83         12.16          1.36   o 
   4    18    12         13.56         13.65          1.39   o 
   5    18    12          5.03          5.55          1.22   o 
   6    18    12         86.32         77.95          4.51   o 
   7    18    12          6.39          7.76          2.14   o 
   1    19    12         31.26         33.31          1.70   o 
   2    19    12         24.80         24.43          1.74   o 
   3    19    12         15.54         15.12          1.37   o 
   4    19    12          4.73          4.20          1.23   o 
   5    19    12          0.91          1.96          1.27   o 
   0    20    12          1.86          1.91          1.88   o 
   1    20    12         19.61         19.62          1.36   o 
   2    20    12         13.40         14.96          1.67   o 
   3    20    12         18.83         15.50          1.46   o 
   1     1    13        574.73        583.14          7.32   o 
   2     1    13       2998.76       3003.20         40.00   o 
   3     1    13         71.54         73.95          1.32   o 
   4     1    13        871.35        849.50         12.95   o 
   5     1    13         31.52         31.76          0.80   o 
   6     1    13        176.34        171.05          3.97   o 
   7     1    13        210.33        204.50          3.46   o 
   8     1    13         89.45         85.67          1.48   o 
   9     1    13         41.70         41.44          0.96   o 
  10     1    13        899.75        877.12         15.47   o 
  11     1    13         41.17         39.84          1.56   o 
  12     1    13        114.94        110.22          3.16   o 
  13     1    13         20.68         20.79          1.47   o 
  14     1    13          9.38          9.41          1.15   o 
  15     1    13          0.02          0.27          1.28   o 
  16     1    13          3.63          3.79          1.44   o 
   0     2    13        934.81        951.72         16.78   o 
   1     2    13       1585.53       1555.02         20.41   o 
   2     2    13         44.14         44.67          0.70   o 
   3     2    13         52.62         52.18          1.09   o 
   4     2    13        159.25        160.75          2.91   o 
   5     2    13          0.49          0.41          0.46   o 
   6     2    13         67.29         67.12          1.48   o 
   7     2    13        455.84        459.56          7.47   o 
   8     2    13        135.65        135.70          2.53   o 
   9     2    13         75.69         75.26          1.57   o 
  10     2    13         13.43         14.67          0.90   o 
  11     2    13         23.03         22.28          1.34   o 
  12     2    13         58.19         55.79          2.26   o 
  13     2    13         12.57         11.56          1.18   o 
  14     2    13         59.04         58.64          2.15   o 
  15     2    13         33.81         35.15          1.62   o 
  16     2    13          3.04          4.42          1.41   o 
   1     3    13        964.76        963.76         12.80   o 
   2     3    13         45.82         46.75          0.91   o 
   3     3    13        199.70        201.29          3.53   o 
   4     3    13       1673.43       1704.31         31.08   o 
   5     3    13         47.92         44.97          1.28   o 
   6     3    13        188.64        190.56          3.30   o 
   7     3    13          9.27          8.75          0.46   o 
   8     3    13          1.22          1.68          0.45   o 
   9     3    13          3.44          3.87          0.56   o 
  10     3    13         13.14         15.02          0.88   o 
  11     3    13         29.92         29.24          1.36   o 
  12     3    13         73.08         71.88          2.70   o 
  13     3    13          0.27          0.32          1.21   o 
  14     3    13          3.79          3.31          1.25   o 
  15     3    13          0.88          0.60          1.21   o 
  16     3    13         21.92         19.14          1.39   o 
   0     4    13          2.20          2.02          0.35   o 
   1     4    13          6.46          6.84          0.37   o 
   2     4    13         21.96         21.89          0.59   o 
   3     4    13        276.24        279.02          4.78   o 
   4     4    13        291.82        296.72          5.38   o 
   5     4    13        162.97        164.57          3.68   o 
   6     4    13        153.40        151.39          2.64   o 
   7     4    13        199.25        203.12          3.41   o 
   8     4    13         44.51         43.66          1.07   o 
   9     4    13          0.71          0.44          0.63   o 
  10     4    13         19.97         21.51          1.05   o 
  11     4    13         46.36         46.42          1.78   o 
  12     4    13          6.64          6.89          1.13   o 
  13     4    13          1.66          1.70          1.24   o 
  14     4    13         46.07         46.71          2.36   o 
  15     4    13         10.91         12.54          1.54   o 
  16     4    13          2.62          2.54          1.19   o 
   1     5    13         98.64         98.89          1.87   o 
   2     5    13        470.86        464.88          7.90   o 
   3     5    13          1.24          1.85          0.36   o 
   4     5    13       5823.59       5861.59        106.42   o 
   6     5    13        192.52        194.59          3.54   o 
   7     5    13         28.48         28.40          0.80   o 
   8     5    13         33.23         32.39          0.86   o 
   9     5    13          0.41          0.39          0.68   o 
  10     5    13        311.55        309.74          7.85   o 
  11     5    13          0.06          0.53          1.00   o 
  12     5    13         25.89         27.76          1.70   o 
  13     5    13         23.94         24.21          1.68   o 
  14     5    13         14.48         13.58          1.40   o 
  15     5    13         16.85         18.27          2.01   o 
   0     6    13       1745.13       1762.53         38.35   o 
   1     6    13          3.97          4.20          0.39   o 
   2     6    13         28.33         28.02          0.77   o 
   3     6    13        342.05        328.47          5.87   o 
   4     6    13          7.75          8.57          0.59   o 
   5     6    13         40.63         42.71          1.02   o 
   6     6    13         11.33         11.47          0.50   o 
   7     6    13          1.73          2.58          0.51   o 
   8     6    13        337.08        338.49          6.35   o 
   9     6    13          3.84          4.46          0.85   o 
  10     6    13         52.76         52.08          1.92   o 
  11     6    13         18.71         20.13          1.40   o 
  12     6    13          0.40          1.56          1.20   o 
  13     6    13         50.80         55.57          2.35   o 
  14     6    13         60.75         59.17          2.68   o 
  15     6    13          0.06          0.87          1.39   o 
   1     7    13        289.85        289.92          5.92   o 
   2     7    13       1315.74       1290.86         23.85   o 
   3     7    13        553.98        554.00         10.13   o 
   4     7    13         14.89         16.81          0.72   o 
   5     7    13         83.07         82.36          1.56   o 
   6     7    13         28.93         27.93          0.82   o 
   7     7    13         58.60         61.21          1.41   o 
   8     7    13        148.86        150.88          2.98   o 
   9     7    13          0.79          2.46          0.91   o 
  10     7    13        171.99        181.63          5.87   o 
  11     7    13          1.37          2.05          1.19   o 
  12     7    13          0.28          0.75          1.25   o 
  14     7    13          9.08         10.46          1.41   o 
  15     7    13          5.44          3.40          1.26   o 
   0     8    13        251.31        253.72          5.89   o 
   1     8    13        279.25        273.60          4.50   o 
   2     8    13        213.01        207.75          3.57   o 
   3     8    13        162.11        162.55          2.73   o 
   4     8    13         21.85         22.09          0.75   o 
   5     8    13         21.42         23.70          0.74   o 
   6     8    13         36.49         37.91          1.00   o 
   7     8    13        107.18        111.92          2.32   o 
   8     8    13         27.50         27.65          0.95   o 
   9     8    13         57.47         59.26          2.09   o 
  10     8    13          0.93          1.84          1.05   o 
  11     8    13          4.34          6.66          1.18   o 
  12     8    13         43.31         44.76          2.06   o 
  13     8    13         11.22         12.57          1.76   o 
  14     8    13          4.75          5.85          1.37   o 
  15     8    13         10.45         11.48          1.32   o 
   1     9    13          0.78          1.74          0.48   o 
   2     9    13        650.90        636.55          9.99   o 
   3     9    13         69.28         70.85          1.49   o 
   4     9    13        276.14        271.67          4.88   o 
   5     9    13         19.35         19.47          0.65   o 
   6     9    13         13.78         16.34          0.73   o 
   7     9    13         33.68         34.05          1.04   o 
   9     9    13        274.50        275.77          7.95   o 
  10     9    13        444.31        447.77         12.70   o 
  11     9    13         32.88         33.54          1.61   o 
  13     9    13         23.38         21.91          2.07   o 
  14     9    13          0.04          0.98          1.42   o 
   0    10    13        276.02        269.36          6.77   o 
   1    10    13         21.49         21.41          0.73   o 
   2    10    13        258.80        261.18          4.42   o 
   3    10    13         18.97         20.24          0.78   o 
   4    10    13         17.46         16.86          0.71   o 
   5    10    13         99.26        101.35          2.19   o 
   6    10    13        118.71        120.16          2.40   o 
   7    10    13          1.70          2.28          0.68   o 
   8    10    13         59.37         60.62          2.22   o 
   9    10    13         51.47         55.00          2.25   o 
  10    10    13          0.94          1.53          1.21   o 
  11    10    13         17.64         17.13          1.34   o 
  12    10    13          3.60          4.06          1.21   o 
  13    10    13          5.83          7.26          1.59   o 
  14    10    13         15.66         17.00          1.59   o 
   1    11    13          1.66          2.26          0.60   o 
   2    11    13         46.14         46.16          1.18   o 
   3    11    13         16.84         16.87          0.75   o 
   4    11    13         90.95         90.57          2.04   o 
   5    11    13         13.29         12.20          0.83   o 
   6    11    13         72.05         74.88          1.90   o 
   7    11    13         17.97         18.29          0.91   o 
   8    11    13        167.00        166.79          4.79   o 
   9    11    13         57.68         58.14          2.36   o 
  12    11    13         26.02         27.20          1.51   o 
  13    11    13          0.00          0.73          1.70   o 
   0    12    13         33.72         35.41          1.83   o 
   1    12    13          1.58          1.23          0.66   o 
   2    12    13         59.91         59.25          1.45   o 
   3    12    13         15.66         15.42          0.86   o 
   4    12    13        136.27        134.19          3.10   o 
   5    12    13          1.27          1.88          0.85   o 
   6    12    13        193.08        196.60          5.33   o 
   7    12    13          8.25         11.28          0.94   o 
   8    12    13          1.01          2.32          0.87   o 
   9    12    13          8.12          8.29          1.12   o 
  10    12    13         26.65         26.64          1.48   o 
  11    12    13          4.91          9.22          1.67   o 
  12    12    13        132.55        143.46          6.00   o 
  13    12    13         58.37         62.05          3.71   o 
   1    13    13         62.26         60.76          1.61   o 
   2    13    13         48.15         47.55          1.44   o 
   3    13    13          6.95          7.21          0.90   o 
   4    13    13        197.28        194.94          5.28   o 
   5    13    13         22.37         20.06          1.22   o 
   6    13    13         11.47         12.09          0.99   o 
   7    13    13          0.10          0.72          0.92   o 
   8    13    13         21.05         22.00          1.27   o 
   9    13    13          1.59          2.43          1.24   o 
  10    13    13         19.98         18.93          1.63   o 
  11    13    13          0.58          1.17          1.23   o 
  12    13    13          0.16          0.56          1.24   o 
   0    14    13         81.83         83.81          3.34   o 
   1    14    13          0.06          0.19          0.90   o 
   2    14    13         12.78         13.11          0.96   o 
   3    14    13         19.03         18.01          1.14   o 
   4    14    13          0.47          0.43          1.01   o 
   5    14    13          0.07          0.68          1.15   o 
   6    14    13          1.67          1.42          0.91   o 
   7    14    13         16.60         16.45          1.11   o 
   8    14    13          1.84          2.04          1.22   o 
   9    14    13         13.17         13.59          1.82   o 
  10    14    13          9.70          9.72          1.48   o 
  11    14    13          8.14          7.37          1.46   o 
   1    15    13          1.89          2.74          0.96   o 
   2    15    13         48.45         46.96          1.58   o 
   3    15    13         63.93         62.56          2.07   o 
   4    15    13          3.28          3.46          1.05   o 
   5    15    13          0.62          0.62          1.03   o 
   6    15    13         34.83         32.80          1.81   o 
   7    15    13         26.62         25.56          1.55   o 
   8    15    13         63.44         62.79          2.80   o 
   9    15    13         31.91         30.63          2.24   o 
  10    15    13          0.23          0.69          1.61   o 
   0    16    13        110.27        108.23          4.19   o 
   1    16    13         15.57         18.33          1.23   o 
   2    16    13          3.47          3.65          0.95   o 
   3    16    13          2.37          2.62          1.10   o 
   4    16    13         23.76         22.35          1.36   o 
   5    16    13          7.27          7.97          1.27   o 
   6    16    13         27.20         25.73          1.87   o 
   7    16    13         34.94         35.69          1.98   o 
   8    16    13          0.65          0.93          1.67   o 
   9    16    13          4.04          5.92          2.19   o 
  10    16    13         19.23         17.06          2.36   o 
   1    17    13         12.39         12.34          1.12   o 
   2    17    13         31.39         33.91          1.38   o 
   3    17    13         44.61         44.46          2.07   o 
   4    17    13         14.32         14.49          1.35   o 
   5    17    13          2.00          1.39          1.21   o 
   6    17    13          9.57          9.76          1.35   o 
   7    17    13          0.08          0.79          1.70   o 
   8    17    13         20.78         18.16          1.89   o 
   9    17    13          4.29          1.09          3.30   o 
   1    18    13         23.86         23.51          1.40   o 
   2    18    13          0.07          0.65          1.38   o 
   3    18    13          3.43          3.25          1.28   o 
   5    18    13         20.77         21.03          1.47   o 
   6    18    13          5.39          5.17          1.44   o 
   1    19    13          1.10          1.34          1.21   o 
   2    19    13          2.51          3.43          1.36   o 
   3    19    13         30.09         31.89          1.69   o 
   5    19    13          1.36          2.38          1.44   o 
   6    19    13          0.05          0.40          1.80   o 
   0    20    13         18.04         17.42          1.69   o 
   1    20    13          2.99          2.63          1.30   o 
   2    20    13          5.64          6.24          1.55   o 
   3    20    13          4.37          5.35          1.34   o 
   0     0    14       5893.15       5965.98        142.69   o 
   1     0    14       1056.28       1060.22         18.04   o 
   2     0    14       1744.72       1742.94         31.76   o 
   3     0    14        538.78        540.04         11.35   o 
   4     0    14        375.70        368.58          9.16   o 
   5     0    14         38.05         37.48          1.40   o 
   6     0    14         62.12         60.65          1.82   o 
   7     0    14          0.00          0.38          0.55   o 
   8     0    14          1.74          2.08          0.59   o 
   9     0    14          3.77          3.53          0.70   o 
  10     0    14        241.81        238.57          5.87   o 
  11     0    14          3.73          3.78          1.04   o 
  12     0    14         58.72         58.20          2.48   o 
  13     0    14        149.47        148.69          6.34   o 
  14     0    14         39.31         38.21          2.38   o 
  16     0    14          3.14          2.22          2.02   o 
   1     1    14        159.24        158.89          2.08   o 
   2     1    14         16.48         16.76          0.39   o 
   3     1    14        510.07        517.25          8.29   o 
   4     1    14         96.86         96.99          1.76   o 
   5     1    14         15.51         14.77          0.49   o 
   6     1    14          7.45          8.13          0.71   o 
   7     1    14        236.71        232.14          3.98   o 
   8     1    14          3.29          3.30          0.41   o 
   9     1    14        134.37        132.48          2.25   o 
  10     1    14         19.59         21.49          0.84   o 
  11     1    14          2.76          3.63          0.90   o 
  12     1    14         34.49         35.23          1.42   o 
  13     1    14         11.56         11.33          1.47   o 
  14     1    14          2.02          1.77          1.07   o 
  15     1    14         23.26         21.84          1.54   o 
  16     1    14          1.03          0.98          1.39   o 
   0     2    14          7.86          7.69          0.36   o 
   1     2    14        702.42        712.11          9.60   o 
   2     2    14       1346.57       1361.85         18.04   o 
   3     2    14        222.70        229.28          4.01   o 
   4     2    14        226.23        222.76          4.31   o 
   5     2    14         83.42         89.98          2.10   o 
   6     2    14         29.57         31.39          0.96   o 
   7     2    14         72.03         69.73          1.40   o 
   8     2    14         17.01         16.71          0.64   o 
   9     2    14        142.66        142.24          2.70   o 
  10     2    14        175.74        173.26          3.52   o 
  11     2    14          5.84          7.60          1.23   o 
  12     2    14          4.29          5.16          1.15   o 
  13     2    14          7.22          8.28          1.30   o 
  14     2    14         30.63         29.99          1.54   o 
  15     2    14         13.33         13.88          1.25   o 
  16     2    14          5.52          6.59          1.43   o 
   1     3    14        771.53        783.18         11.01   o 
   2     3    14        131.46        126.16          2.22   o 
   3     3    14        741.16        723.16         11.68   o 
   4     3    14        795.33        798.80         14.16   o 
   5     3    14        342.48        346.86          6.88   o 
   6     3    14         18.35         18.38          0.56   o 
   7     3    14          0.55          0.99          0.41   o 
   8     3    14         12.28         13.30          0.60   o 
   9     3    14          3.59          4.35          0.59   o 
  10     3    14        345.18        337.31          7.32   o 
  12     3    14         25.70         25.45          1.53   o 
  13     3    14         11.98          9.97          1.30   o 
  14     3    14          0.05          0.33          1.27   o 
  15     3    14         24.07         21.76          1.50   o 
  16     3    14          2.39          2.65          1.20   o 
   0     4    14          3.07          3.40          0.34   o 
   1     4    14        466.56        456.73          7.13   o 
   2     4    14         40.84         40.24          0.90   o 
   3     4    14        408.79        419.83          4.22   o 
   4     4    14        590.73        611.56         10.76   o 
   5     4    14        364.17        367.71          7.37   o 
   6     4    14         17.84         17.52          0.55   o 
   7     4    14        263.78        267.45          4.42   o 
   8     4    14        404.10        405.78          6.84   o 
   9     4    14         14.11         13.10          0.68   o 
  10     4    14          3.83          4.40          0.80   o 
  11     4    14        199.17        201.64          6.44   o 
  12     4    14         51.25         51.76          2.09   o 
  13     4    14          2.68          2.73          1.11   o 
  15     4    14         31.05         31.08          1.92   o 
  16     4    14          4.53          5.84          1.30   o 
   1     5    14        107.37        105.52          1.94   o 
   2     5    14         78.70         76.10          1.22   o 
   3     5    14         60.06         57.89          1.18   o 
   4     5    14         85.06         87.39          2.02   o 
   5     5    14        282.69        279.71          5.09   o 
   6     5    14        116.71        119.00          2.19   o 
   7     5    14        138.80        142.79          2.66   o 
   8     5    14          2.02          2.42          0.51   o 
   9     5    14         38.51         39.04          1.12   o 
  10     5    14          1.79          2.08          0.88   o 
  11     5    14         11.97         13.70          1.07   o 
  12     5    14         21.15         22.46          1.58   o 
  14     5    14          2.56          1.92          1.42   o 
   0     6    14        212.82        214.46          5.21   o 
   1     6    14          0.38          0.42          0.23   o 
   2     6    14          0.00          0.61          0.57   o 
   3     6    14        220.23        213.14          4.51   o 
   4     6    14        153.62        151.20          2.84   o 
   5     6    14         91.79         92.17          1.73   o 
   6     6    14         21.05         20.56          0.64   o 
   7     6    14         31.72         31.05          0.83   o 
   8     6    14        394.66        392.40          7.27   o 
   9     6    14         47.80         47.77          1.46   o 
  10     6    14          0.02          0.74          0.99   o 
  11     6    14          1.72          2.30          1.07   o 
  12     6    14         11.11         10.66          1.48   o 
  13     6    14         36.32         35.33          1.82   o 
  14     6    14          0.08          1.82          1.43   o 
  15     6    14         10.43         10.33          1.47   o 
   1     7    14          8.08          7.08          0.65   o 
   2     7    14        238.51        230.43          4.31   o 
   3     7    14        177.03        172.76          3.22   o 
   4     7    14        918.32        904.95         16.29   o 
   5     7    14         81.17         78.80          1.49   o 
   6     7    14        156.32        160.00          2.90   o 
   7     7    14         44.88         47.31          1.18   o 
   8     7    14          6.76          7.51          0.66   o 
   9     7    14          0.68          1.33          0.91   o 
  10     7    14        108.83        116.35          3.97   o 
  11     7    14         68.78         73.07          2.75   o 
  12     7    14         10.05         12.09          1.26   o 
  13     7    14          2.92          3.35          1.27   o 
  14     7    14          1.21          2.10          1.29   o 
  15     7    14          3.07          2.34          1.24   o 
   0     8    14        672.44        667.35         14.69   o 
   1     8    14         25.83         26.18          0.82   o 
   2     8    14        332.69        331.21          5.38   o 
   3     8    14         95.48         98.55          1.78   o 
   4     8    14          5.41          4.67          0.52   o 
   5     8    14        140.00        141.35          2.60   o 
   6     8    14         25.24         25.55          0.78   o 
   7     8    14         24.06         26.62          0.99   o 
   8     8    14          7.35          8.14          0.69   o 
   9     8    14        139.64        143.07          4.29   o 
  10     8    14         12.64         13.78          1.20   o 
  11     8    14         92.63         97.91          3.48   o 
  12     8    14          7.16          8.95          1.33   o 
  13     8    14        109.33        110.78          4.31   o 
  14     8    14         81.83         82.52          3.05   o 
   1     9    14         36.91         37.13          0.93   o 
   2     9    14        352.72        341.20          5.62   o 
   3     9    14        235.93        234.69          4.02   o 
   4     9    14         14.17         15.66          0.66   o 
   5     9    14        153.57        155.61          3.03   o 
   6     9    14         15.47         16.97          0.75   o 
   7     9    14         48.37         48.22          1.36   o 
   8     9    14         59.46         63.10          1.85   o 
   9     9    14          6.17          6.85          1.08   o 
  10     9    14         60.20         67.65          2.41   o 
  11     9    14         10.78         10.32          1.25   o 
  12     9    14          1.24          0.90          1.17   o 
  13     9    14          0.53          1.66          1.42   o 
  14     9    14         13.45         13.76          1.56   o 
   0    10    14         36.43         36.77          1.49   o 
   1    10    14          2.92          3.07          0.53   o 
   2    10    14         69.41         68.78          1.45   o 
   3    10    14         83.73         82.82          1.86   o 
   4    10    14          1.43          1.87          0.57   o 
   5    10    14         71.70         73.24          1.71   o 
   6    10    14        390.02        391.09          7.18   o 
   7    10    14         13.82         13.85          0.81   o 
   8    10    14          4.40          5.43          0.88   o 
   9    10    14        122.28        126.21          4.28   o 
  10    10    14         17.35         18.94          1.31   o 
  11    10    14         29.52         32.07          1.61   o 
  12    10    14         24.74         24.92          1.49   o 
  13    10    14         44.20         45.97          2.08   o 
  14    10    14         17.95         19.62          1.62   o 
   1    11    14         59.22         59.31          1.40   o 
   2    11    14        101.29         98.68          2.03   o 
   3    11    14         71.91         73.27          1.76   o 
   4    11    14         11.30         11.63          0.76   o 
   5    11    14          5.13          5.94          0.72   o 
   6    11    14         20.89         21.93          1.03   o 
   7    11    14          6.55          6.95          0.81   o 
   8    11    14         22.62         26.36          1.17   o 
   9    11    14         56.51         60.36          2.39   o 
  10    11    14         77.04         76.13          2.88   o 
  11    11    14         16.96         17.15          1.47   o 
  12    11    14          3.08          3.90          1.18   o 
  13    11    14         16.13         14.63          1.55   o 
   0    12    14         79.11         78.47          3.02   o 
   1    12    14         32.25         31.44          1.02   o 
   2    12    14          1.31          1.59          0.65   o 
   3    12    14        123.71        122.17          2.67   o 
   4    12    14         23.92         22.75          1.01   o 
   5    12    14         38.26         40.67          1.53   o 
   6    12    14        106.83        103.44          3.00   o 
   7    12    14         52.97         53.95          1.83   o 
   8    12    14         26.52         29.03          1.23   o 
   9    12    14         15.62         15.84          1.25   o 
  10    12    14          3.08          3.16          1.27   o 
  11    12    14         50.72         51.20          2.22   o 
  12    12    14          1.94          4.69          1.50   o 
  13    12    14          0.11          1.74          1.53   o 
   1    13    14        124.66        124.54          2.84   o 
   2    13    14          0.38          0.70          0.77   o 
   3    13    14        111.32        110.01          3.15   o 
   4    13    14         36.61         36.05          1.45   o 
   5    13    14          0.95          1.21          0.96   o 
   6    13    14         25.49         24.10          1.20   o 
   7    13    14         12.73         12.46          1.04   o 
   8    13    14        110.25        104.58          3.54   o 
   9    13    14         78.55         80.88          2.99   o 
  10    13    14          0.16          0.28          1.36   o 
  11    13    14         27.01         28.24          1.66   o 
  12    13    14          0.34          0.62          1.37   o 
   0    14    14        267.79        271.99         11.08   o 
   1    14    14          0.86          1.15          0.92   o 
   2    14    14          8.10          8.41          0.90   o 
   3    14    14        127.66        124.62          3.53   o 
   4    14    14         18.58         20.15          1.25   o 
   5    14    14         32.26         32.31          1.63   o 
   6    14    14         14.28         13.83          1.10   o 
   7    14    14          5.90          7.32          1.01   o 
   8    14    14         12.91         13.03          1.24   o 
   9    14    14          0.97          1.41          1.70   o 
  10    14    14          8.09          8.77          1.82   o 
  11    14    14         46.97         47.55          2.77   o 
   2    15    14         12.48         13.36          1.02   o 
   3    15    14        157.85        151.48          4.21   o 
   4    15    14         28.70         28.12          1.44   o 
   5    15    14         36.13         33.96          1.59   o 
   7    15    14         42.68         43.70          1.98   o 
   8    15    14          1.47          2.38          1.38   o 
   9    15    14         12.12         12.22          2.05   o 
  10    15    14          3.10          2.72          1.67   o 
   0    16    14          5.35          4.73          1.39   o 
   1    16    14        169.45        170.87          4.70   o 
   2    16    14          1.31          0.66          0.93   o 
   3    16    14         37.84         36.64          1.66   o 
   4    16    14         30.49         30.84          1.54   o 
   5    16    14         80.54         80.39          2.70   o 
   6    16    14         16.80         17.36          2.33   o 
   7    16    14         13.35         12.83          1.33   o 
   8    16    14         10.85         10.39          1.82   o 
   9    16    14         10.25          8.19          2.27   o 
  10    16    14          5.38          5.00          2.07   o 
   1    17    14          0.57          1.13          1.03   o 
   2    17    14          9.48          9.64          1.04   o 
   3    17    14         72.56         75.09          2.59   o 
   4    17    14         13.50         14.87          1.39   o 
   5    17    14         41.96         43.54          1.99   o 
   6    17    14          2.77          1.39          1.25   o 
   7    17    14          9.92          9.37          1.73   o 
   8    17    14          8.39         10.61          1.69   o 
   9    17    14         12.22         12.20          2.32   o 
   0    18    14          2.58          3.74          1.40   o 
   1    18    14          0.02          0.78          1.03   o 
   2    18    14         11.04         12.84          1.38   o 
   3    18    14         18.97         18.29          1.47   o 
   4    18    14         14.05         14.51          1.38   o 
   5    18    14          0.11          0.49          1.21   o 
   6    18    14         40.19         35.97          2.14   o 
   7    18    14         17.03         17.13          1.81   o 
   1    19    14         18.35         18.78          1.26   o 
   2    19    14          4.29          4.31          1.37   o 
   3    19    14         23.27         23.46          1.53   o 
   4    19    14          2.31          2.02          1.49   o 
   5    19    14          7.09          8.07          1.31   o 
   0    20    14          2.82          3.48          1.52   o 
   1    20    14          4.02          3.51          1.27   o 
   2    20    14          6.70          6.78          1.52   o 
   3    20    14          6.15          6.17          1.45   o 
   1     1    15        941.81        932.91         11.49   o 
   2     1    15       4937.43       4931.34         66.91   o 
   3     1    15        898.34        922.95         15.42   o 
   4     1    15        165.58        163.90          2.79   o 
   5     1    15        641.16        625.92         11.01   o 
   6     1    15        324.20        320.38          6.01   o 
   7     1    15         71.41         68.51          1.41   o 
   8     1    15        195.39        193.00          3.30   o 
   9     1    15         18.11         18.28          0.69   o 
  10     1    15          2.40          3.01          0.63   o 
  11     1    15         47.00         46.23          1.72   o 
  12     1    15         58.22         56.60          2.25   o 
  13     1    15          0.52          0.73          1.22   o 
  14     1    15          2.39          2.26          1.28   o 
  15     1    15          1.80          1.31          1.29   o 
  16     1    15         21.50         21.42          1.98   o 
   0     2    15        453.09        463.50          8.53   o 
   1     2    15        256.96        254.97          1.67   o 
   2     2    15         50.31         50.24          0.86   o 
   3     2    15         23.19         23.18          0.54   o 
   4     2    15        175.71        173.69          3.15   o 
   5     2    15        876.94        866.07         16.00   o 
   7     2    15         56.78         57.92          1.29   o 
   8     2    15          8.75          9.02          0.54   o 
   9     2    15          2.43          2.14          0.55   o 
  10     2    15        113.37        108.70          2.30   o 
  11     2    15        330.86        324.97          8.53   o 
  12     2    15         70.01         64.99          2.49   o 
  13     2    15        118.28        117.32          4.02   o 
  14     2    15          2.19          2.97          1.13   o 
  15     2    15          8.08          8.91          1.14   o 
  16     2    15         40.65         36.94          2.00   o 
   1     3    15        509.12        507.79          7.85   o 
   2     3    15        347.88        348.01          5.58   o 
   3     3    15         36.53         36.37          0.81   o 
   4     3    15        535.07        549.97         10.23   o 
   6     3    15         24.21         25.40          0.65   o 
   7     3    15         62.17         61.21          1.25   o 
   8     3    15        222.68        218.74          3.90   o 
   9     3    15          6.99          7.60          0.62   o 
  10     3    15         95.08         96.08          2.50   o 
  11     3    15          1.26          2.05          0.88   o 
  12     3    15         22.79         23.24          1.32   o 
  13     3    15          7.58          8.01          1.28   o 
  14     3    15         63.95         68.16          2.67   o 
  15     3    15         15.27         15.97          1.56   o 
  16     3    15         11.56         10.90          1.51   o 
   0     4    15        355.82        354.67          7.32   o 
   1     4    15        838.80        838.33         12.85   o 
   2     4    15        238.73        238.78          4.26   o 
   3     4    15        125.95        123.91          2.58   o 
   4     4    15         88.80         83.73          1.89   o 
   5     4    15         14.99         15.07          0.71   o 
   6     4    15        626.14        619.90          9.70   o 
   7     4    15        247.89        248.54          4.28   o 
   8     4    15         37.42         35.76          0.97   o 
   9     4    15         25.47         25.76          0.87   o 
  10     4    15         80.34         81.79          2.25   o 
  11     4    15         41.06         42.75          1.69   o 
  12     4    15          3.99          3.67          1.14   o 
  13     4    15         10.89         11.70          1.20   o 
  14     4    15          1.77          2.34          1.27   o 
  15     4    15         10.55         10.16          1.46   o 
   1     5    15        240.13        244.55          4.18   o 
   2     5    15       1175.73       1140.68         18.42   o 
   3     5    15       2338.73       2318.27         38.11   o 
   4     5    15        199.88        207.51          4.31   o 
   5     5    15         33.36         33.76          0.92   o 
   6     5    15         73.93         72.50          1.47   o 
   7     5    15          2.69          2.50          0.49   o 
   8     5    15        277.69        272.99          4.59   o 
   9     5    15        212.08        211.07          4.00   o 
  10     5    15          9.81         10.34          0.96   o 
  11     5    15         69.75         72.08          2.27   o 
  12     5    15         49.01         49.79          2.12   o 
  13     5    15          0.76          1.66          1.34   o 
  14     5    15         46.01         48.50          2.36   o 
  15     5    15          0.94          1.64          1.28   o 
   0     6    15        448.85        440.52         10.33   o 
   1     6    15        332.65        335.04          5.48   o 
   2     6    15        200.07        194.02          3.97   o 
   3     6    15          1.07          1.76          0.43   o 
   4     6    15        433.57        438.20          7.47   o 
   5     6    15        427.54        423.05          6.84   o 
   6     6    15         97.58         94.64          1.77   o 
   7     6    15          7.99          9.07          0.57   o 
   8     6    15          8.34          9.51          0.66   o 
   9     6    15         45.33         47.61          1.47   o 
  10     6    15        100.62        100.21          3.16   o 
  11     6    15         14.43         15.52          1.22   o 
  12     6    15          7.66          7.59          1.17   o 
  13     6    15         11.35         11.40          1.37   o 
  15     6    15         32.58         34.11          1.97   o 
   1     7    15        211.21        207.81          4.57   o 
   2     7    15        157.52        157.44          3.04   o 
   3     7    15        136.62        133.15          2.53   o 
   4     7    15         93.22         90.54          1.83   o 
   5     7    15        227.41        230.91          3.79   o 
   6     7    15          9.97         11.76          0.60   o 
   7     7    15          3.16          3.59          0.57   o 
   8     7    15        162.18        163.05          3.18   o 
   9     7    15          8.07          8.30          0.89   o 
  10     7    15        164.50        169.10          5.54   o 
  11     7    15          3.70          4.07          1.25   o 
  12     7    15         67.67         67.07          2.67   o 
  14     7    15          1.54          1.66          1.27   o 
  15     7    15          0.42          1.45          1.24   o 
   0     8    15        788.47        804.37         18.81   o 
   1     8    15        467.81        463.20          8.00   o 
   2     8    15        104.46        101.24          1.84   o 
   3     8    15         63.65         60.24          1.29   o 
   4     8    15          9.81         10.23          0.57   o 
   5     8    15          7.77          7.89          0.59   o 
   6     8    15         14.49         16.13          0.65   o 
   7     8    15        191.88        192.15          3.94   o 
   8     8    15        110.50        109.25          2.44   o 
   9     8    15          1.53          2.01          0.78   o 
  10     8    15         30.92         33.31          1.57   o 
  11     8    15         24.67         25.14          1.59   o 
  12     8    15         10.91         12.12          1.39   o 
  13     8    15          0.03          3.18          1.37   o 
  14     8    15         15.33         17.68          1.69   o 
   1     9    15        259.06        252.33          4.29   o 
   2     9    15         82.39         84.64          1.83   o 
   3     9    15        504.43        496.65          8.05   o 
   4     9    15          2.76          3.58          0.54   o 
   5     9    15         35.79         37.20          1.12   o 
   6     9    15        222.65        217.80          3.78   o 
   7     9    15        160.46        160.23          3.40   o 
   8     9    15        234.80        248.35          6.25   o 
   9     9    15          4.09          5.37          0.98   o 
  10     9    15         98.44        102.30          3.27   o 
  11     9    15         24.04         24.54          1.44   o 
  12     9    15          1.89          1.78          1.21   o 
  13     9    15          9.23          9.87          1.52   o 
  14     9    15          3.97          4.51          1.42   o 
   0    10    15        379.07        370.79          8.48   o 
   1    10    15         36.48         35.85          0.96   o 
   2    10    15         14.53         14.42          0.64   o 
   3    10    15          3.69          3.58          0.59   o 
   4    10    15          8.81          8.01          0.65   o 
   5    10    15         30.18         31.05          1.03   o 
   6    10    15          6.09          8.04          0.76   o 
   7    10    15          5.46          4.55          0.72   o 
   8    10    15         49.13         52.54          1.77   o 
   9    10    15          1.42          1.92          0.98   o 
  10    10    15          1.27          1.73          1.09   o 
  11    10    15          0.83          1.35          1.16   o 
  12    10    15          1.10          1.29          1.20   o 
  13    10    15          5.83          5.48          1.31   o 
  14    10    15          6.39          7.83          1.47   o 
   1    11    15        160.28        156.99          3.04   o 
   2    11    15         12.06         10.86          0.64   o 
   3    11    15        120.38        121.49          2.62   o 
   4    11    15        158.55        156.72          3.13   o 
   5    11    15         15.58         16.28          0.84   o 
   6    11    15         78.93         83.35          2.40   o 
   8    11    15         50.47         53.38          1.82   o 
   9    11    15          2.32          2.43          1.17   o 
  10    11    15          0.98          2.28          1.24   o 
  11    11    15          6.68          6.96          1.21   o 
  12    11    15         19.53         20.61          1.40   o 
  13    11    15          7.59          9.24          1.46   o 
   0    12    15         33.44         36.43          1.81   o 
   1    12    15         32.82         33.54          1.08   o 
   2    12    15          5.21          5.63          0.69   o 
   3    12    15          0.77          1.00          0.67   o 
   4    12    15        114.94        118.21          2.88   o 
   5    12    15          0.53          1.79          0.87   o 
   6    12    15         93.95         95.08          2.80   o 
   7    12    15         15.24         16.95          1.10   o 
   8    12    15         23.51         26.57          1.29   o 
   9    12    15          0.01          0.63          1.07   o 
  10    12    15         39.30         40.57          1.94   o 
  11    12    15          1.92          3.02          1.31   o 
  12    12    15          1.44          2.50          1.24   o 
  13    12    15          0.26          1.54          1.31   o 
   1    13    15          0.01          0.67          0.79   o 
   2    13    15        121.30        123.88          3.23   o 
   3    13    15         77.64         75.22          2.31   o 
   4    13    15        318.92        314.16          8.92   o 
   5    13    15          3.59          3.05          0.94   o 
   6    13    15         26.01         25.96          1.30   o 
   7    13    15         17.18         18.00          1.13   o 
   8    13    15         91.91         91.79          3.18   o 
   9    13    15          8.92          9.24          1.55   o 
  10    13    15          3.84          3.76          1.26   o 
  11    13    15          0.05          0.71          1.56   o 
  12    13    15          6.80          8.37          1.72   o 
   0    14    15          0.80          2.50          1.48   o 
   1    14    15         33.06         33.35          1.29   o 
   2    14    15          2.42          2.91          0.86   o 
   3    14    15          1.63          1.96          0.96   o 
   4    14    15          2.46          1.39          0.93   o 
   5    14    15         70.17         69.34          2.63   o 
   6    14    15          5.10          5.26          0.99   o 
   7    14    15         98.52         97.92          2.90   o 
   8    14    15          0.95          1.11          1.00   o 
   9    14    15          8.84          9.80          1.80   o 
  10    14    15         20.75         21.64          2.05   o 
  11    14    15          8.34          6.90          1.75   o 
   1    15    15         22.13         22.36          1.24   o 
   2    15    15         96.25         92.64          2.59   o 
   3    15    15         93.13         93.26          2.81   o 
   4    15    15          5.40          5.46          1.08   o 
   5    15    15          0.86          1.97          1.18   o 
   6    15    15          0.69          2.95          1.22   o 
   7    15    15         32.65         34.03          1.75   o 
   9    15    15          9.15         10.91          1.78   o 
  10    15    15         39.18         38.07          2.42   o 
  11    15    15          6.41          7.84          1.66   o 
   0    16    15         40.16         39.46          2.09   o 
   1    16    15         46.49         46.20          1.76   o 
   2    16    15          5.35          5.42          1.00   o 
   3    16    15          0.03          0.35          1.01   o 
   4    16    15          5.81          6.18          1.14   o 
   5    16    15          4.09          4.79          1.12   o 
   6    16    15          5.88          6.53          1.45   o 
   7    16    15          2.31          2.90          1.19   o 
   8    16    15         38.94         39.28          2.48   o 
   9    16    15          1.87          2.37          2.24   o 
  10    16    15         30.34         27.94          4.14   o 
   1    17    15          0.78          1.36          1.04   o 
   2    17    15        106.11        105.05          3.10   o 
   3    17    15          0.09          0.57          1.15   o 
   4    17    15          9.89          9.28          1.32   o 
   6    17    15          2.03          2.80          1.39   o 
   7    17    15          0.02          0.65          1.25   o 
   8    17    15          1.93          2.30          1.62   o 
   0    18    15         30.56         29.92          1.88   o 
   1    18    15         22.12         22.60          1.29   o 
   2    18    15          1.81          1.75          1.15   o 
   3    18    15          0.30          1.65          1.25   o 
   5    18    15          1.20          0.82          1.17   o 
   6    18    15          0.12          0.72          1.14   o 
   7    18    15         11.39         13.14          1.97   o 
   1    19    15          1.77          2.41          1.08   o 
   2    19    15          4.84          6.80          1.25   o 
   3    19    15         79.18         79.38          2.90   o 
   4    19    15         31.37         31.75          1.95   o 
   5    19    15          0.57          1.19          1.42   o 
   0    20    15         19.64         18.83          2.07   o 
   1    20    15          8.98          9.00          1.58   o 
   2    20    15         36.26         31.71          2.13   o 
   0     0    16       8541.67       8736.33        209.31   o 
   1     0    16       2969.81       2974.17         50.38   o 
   2     0    16       2170.96       2245.52         42.18   o 
   3     0    16        103.44        100.52          2.66   o 
   4     0    16         11.57         12.84          0.76   o 
   5     0    16       1547.73       1561.71         43.73   o 
   6     0    16         18.44         17.63          0.81   o 
   7     0    16         93.37         94.26          2.44   o 
   8     0    16          0.65          0.53          0.54   o 
   9     0    16        140.42        139.45          3.59   o 
  10     0    16          0.10          0.41          0.80   o 
  11     0    16         13.95         14.08          1.37   o 
  12     0    16          0.37          0.32          1.10   o 
  13     0    16        148.72        143.88          6.22   o 
  14     0    16         15.14         13.39          2.36   o 
  15     0    16         17.94         18.71          2.43   o 
   1     1    16       1077.73       1094.43         13.43   o 
   2     1    16         48.38         47.93          0.85   o 
   3     1    16        269.20        263.09          4.31   o 
   4     1    16        333.53        339.64          5.53   o 
   5     1    16        314.08        317.89          6.11   o 
   6     1    16          2.15          1.20          0.40   o 
   7     1    16        250.80        247.08          4.10   o 
   8     1    16          8.72          8.49          0.54   o 
   9     1    16        225.24        221.25          3.94   o 
  10     1    16        184.12        180.54          3.28   o 
  11     1    16          3.42          3.20          0.83   o 
  12     1    16         25.01         25.15          1.47   o 
  13     1    16         18.05         16.28          1.42   o 
  14     1    16          1.76          2.37          1.30   o 
  15     1    16         29.05         29.79          1.69   o 
  16     1    16         35.30         32.05          2.27   o 
   0     2    16       1588.60       1611.26         29.33   o 
   1     2    16         18.22         18.25          0.39   o 
   2     2    16        347.54        343.95          4.95   o 
   3     2    16        185.17        182.95          2.77   o 
   4     2    16        368.95        376.28          6.88   o 
   5     2    16        266.44        274.76          5.38   o 
   6     2    16        311.03        311.03          5.38   o 
   7     2    16         33.15         33.63          0.91   o 
   8     2    16          4.37          5.36          0.55   o 
   9     2    16         29.93         31.77          0.92   o 
  10     2    16         44.99         44.49          1.26   o 
  11     2    16         55.00         56.81          1.87   o 
  12     2    16          2.79          2.60          1.11   o 
  13     2    16         82.84         81.30          3.01   o 
  14     2    16         46.50         47.25          2.08   o 
  15     2    16         20.11         20.29          1.54   o 
  16     2    16          4.47          4.60          1.26   o 
   1     3    16        150.69        146.39          2.43   o 
   2     3    16        843.06        854.37         13.43   o 
   3     3    16        298.20        293.34          4.61   o 
   4     3    16        947.69        954.83         17.55   o 
   5     3    16        186.15        192.35          4.06   o 
   6     3    16        372.15        372.72          6.21   o 
   7     3    16        167.21        168.36          2.91   o 
   8     3    16         53.95         55.72          1.28   o 
   9     3    16         46.32         48.07          1.32   o 
  10     3    16        217.02        216.20          4.70   o 
  11     3    16         20.40         22.23          1.14   o 
  13     3    16          3.66          4.75          1.10   o 
  14     3    16          0.42          1.50          1.33   o 
  15     3    16          4.11          3.94          1.25   o 
  16     3    16         37.27         33.02          2.86   o 
   0     4    16        155.86        152.06          3.28   o 
   1     4    16       2297.80       2253.41         34.86   o 
   2     4    16         22.28         22.72          0.68   o 
   3     4    16        615.32        637.34         11.83   o 
   4     4    16         37.16         37.32          1.11   o 
   5     4    16        153.19        156.54          2.89   o 
   6     4    16        111.88        113.59          2.14   o 
   7     4    16        805.97        813.78         13.28   o 
   8     4    16        480.15        477.28          8.15   o 
   9     4    16         62.36         63.55          1.50   o 
  10     4    16         93.64         91.63          2.71   o 
  11     4    16        327.78        325.28          9.26   o 
  12     4    16         44.24         44.39          1.92   o 
  13     4    16          4.09          4.53          1.15   o 
  14     4    16          1.37          2.80          1.28   o 
  15     4    16          7.42          6.65          1.81   o 
   1     5    16        467.72        461.21          7.61   o 
   2     5    16       1046.51       1027.98         16.87   o 
   3     5    16         99.84         99.86          2.23   o 
   4     5    16        648.11        643.41         12.07   o 
   5     5    16         11.78         12.64          0.60   o 
   6     5    16        132.43        131.16          2.40   o 
   7     5    16          1.03          1.33          0.47   o 
   8     5    16         75.47         78.84          1.64   o 
   9     5    16          0.72          1.40          0.63   o 
  10     5    16         94.91         96.92          2.84   o 
  11     5    16         13.37         13.19          1.19   o 
  12     5    16         21.61         22.04          1.35   o 
  13     5    16          1.95          2.03          1.33   o 
  14     5    16          3.06          3.44          1.41   o 
  15     5    16          7.39          9.50          1.32   o 
   0     6    16        207.91        206.28          5.19   o 
   1     6    16        174.12        177.96          3.22   o 
   2     6    16         17.59         17.75          0.83   o 
   3     6    16        396.76        387.45          6.74   o 
   4     6    16        118.10        118.42          2.32   o 
   5     6    16          4.21          4.42          0.44   o 
   6     6    16        170.49        173.16          3.17   o 
   7     6    16         74.38         75.28          1.60   o 
   8     6    16        196.75        195.86          3.63   o 
   9     6    16         35.54         34.12          1.12   o 
  10     6    16         44.02         46.28          1.81   o 
  11     6    16         60.29         59.44          2.46   o 
  12     6    16         76.81         74.46          2.56   o 
  13     6    16          1.63          1.53          1.25   o 
  14     6    16         13.48         14.71          1.46   o 
  15     6    16          6.91          8.62          1.41   o 
   1     7    16        612.60        609.91         11.39   o 
   2     7    16        134.86        133.28          2.52   o 
   3     7    16         97.59         96.92          1.84   o 
   4     7    16        327.86        327.35          5.48   o 
   5     7    16          0.01          0.21          0.41   o 
   6     7    16        105.29        106.11          2.04   o 
   7     7    16         21.66         23.50          0.82   o 
   8     7    16         42.71         45.42          1.22   o 
   9     7    16          9.73         10.18          0.96   o 
  10     7    16        291.57        311.11          9.79   o 
  11     7    16          2.52          2.83          1.11   o 
  12     7    16          0.95          0.86          1.15   o 
  13     7    16          2.66          4.31          1.34   o 
  14     7    16         14.20         15.20          1.44   o 
  15     7    16          8.40          7.84          1.29   o 
   0     8    16         26.94         27.49          1.06   o 
   1     8    16        859.86        837.60         13.33   o 
   2     8    16        315.46        309.01          5.33   o 
   3     8    16        304.50        301.99          5.04   o 
   4     8    16          1.69          1.80          0.54   o 
   5     8    16        676.64        674.23         10.96   o 
   6     8    16          9.59          9.84          0.62   o 
   7     8    16        613.39        634.57         11.54   o 
   8     8    16         11.82         12.48          0.78   o 
   9     8    16          7.56          7.80          0.83   o 
  10     8    16         88.54         94.39          3.06   o 
  11     8    16        112.12        114.80          3.99   o 
  12     8    16         64.01         65.92          2.98   o 
  13     8    16        119.18        121.63          4.19   o 
  14     8    16         34.58         36.35          1.88   o 
   1     9    16         76.87         76.30          1.54   o 
   2     9    16         70.19         72.10          1.57   o 
   3     9    16          2.94          3.42          0.54   o 
   4     9    16        248.14        238.53          4.48   o 
   5     9    16         10.49         11.65          0.71   o 
   6     9    16         21.82         22.85          0.79   o 
   7     9    16          0.03          1.00          0.65   o 
   8     9    16         89.54         92.44          2.55   o 
   9     9    16         13.60         16.07          0.98   o 
  10     9    16          0.19          1.06          1.12   o 
  11     9    16         12.24         11.02          1.24   o 
  12     9    16         33.90         35.41          1.91   o 
  13     9    16          1.54          2.76          1.45   o 
  14     9    16         10.25          9.71          1.46   o 
   0    10    16         13.18         16.08          1.04   o 
   1    10    16         22.29         20.53          0.74   o 
   2    10    16        133.62        131.24          2.55   o 
   3    10    16         90.95         88.52          1.97   o 
   4    10    16        108.70        107.50          2.23   o 
   5    10    16          7.74          8.83          0.72   o 
   6    10    16          9.81         10.67          0.85   o 
   7    10    16          0.24          0.16          0.78   o 
   8    10    16         15.57         16.29          1.05   o 
   9    10    16         39.84         41.50          1.45   o 
  10    10    16         15.08         16.11          1.28   o 
  11    10    16          0.00          0.38          1.15   o 
  12    10    16          2.82          2.27          1.18   o 
  13    10    16          2.82          3.79          1.27   o 
  14    10    16         21.10         22.15          1.47   o 
   1    11    16        278.70        271.19          5.11   o 
   2    11    16          6.13          6.46          0.60   o 
   3    11    16          8.62          9.91          0.73   o 
   4    11    16        379.06        372.64          6.74   o 
   5    11    16         71.52         71.31          1.82   o 
   6    11    16         27.00         26.67          1.19   o 
   7    11    16         37.76         40.90          1.49   o 
   8    11    16          0.63          1.61          0.93   o 
   9    11    16          7.56          7.45          1.13   o 
  10    11    16          9.00          9.13          1.21   o 
  11    11    16          0.53          0.63          1.13   o 
  12    11    16          5.85          5.99          1.34   o 
  13    11    16          1.12          0.41          1.26   o 
   0    12    16          5.26          5.71          1.21   o 
   1    12    16        288.29        279.82          5.49   o 
   2    12    16         20.94         22.68          0.91   o 
   3    12    16         46.46         41.92          1.22   o 
   4    12    16        152.90        151.93          3.70   o 
   5    12    16        142.01        140.02          3.64   o 
   6    12    16         17.83         17.87          1.13   o 
   7    12    16        132.73        129.25          3.68   o 
   8    12    16         76.31         76.41          3.00   o 
   9    12    16          9.47         10.30          1.30   o 
  10    12    16          4.44          5.09          1.27   o 
  11    12    16         53.75         53.85          2.30   o 
  12    12    16          0.43          0.77          1.31   o 
  13    12    16         15.33         15.45          1.70   o 
   1    13    16        153.28        151.77          3.77   o 
   2    13    16         80.69         79.96          2.24   o 
   3    13    16          0.20          1.42          0.91   o 
   4    13    16         28.30         30.80          1.29   o 
   5    13    16         17.35         18.21          1.08   o 
   6    13    16          0.02          0.25          0.94   o 
   8    13    16         32.06         31.78          1.85   o 
   9    13    16          2.85          2.79          1.50   o 
  10    13    16         13.84         13.29          1.34   o 
  11    13    16          2.48          0.87          1.59   o 
  12    13    16          2.84          2.54          1.32   o 
   0    14    16         69.37         68.01          3.34   o 
   1    14    16          8.16          8.59          0.93   o 
   2    14    16         46.61         45.71          1.55   o 
   3    14    16         21.38         22.39          1.22   o 
   4    14    16         29.85         27.88          1.32   o 
   5    14    16         28.15         26.89          1.55   o 
   6    14    16          4.40          3.52          0.99   o 
   7    14    16          1.21          2.03          0.98   o 
   8    14    16         67.22         66.28          2.18   o 
   9    14    16          0.15          0.52          1.45   o 
  10    14    16         14.88         14.12          1.90   o 
  11    14    16          0.03          0.65          1.84   o 
   1    15    16         11.02         12.17          1.02   o 
   2    15    16         74.68         75.31          2.22   o 
   3    15    16         23.84         24.87          1.31   o 
   4    15    16          1.43          1.07          1.05   o 
   5    15    16         70.72         65.18          2.55   o 
   7    15    16         31.80         30.66          1.54   o 
   9    15    16         20.93         22.47          2.08   o 
  10    15    16         14.08         14.08          1.83   o 
   0    16    16         17.95         18.07          1.89   o 
   1    16    16         17.01         16.96          1.20   o 
   2    16    16         66.57         62.64          2.11   o 
   3    16    16          3.80          4.51          1.03   o 
   4    16    16         23.89         23.93          1.42   o 
   5    16    16         28.40         28.64          1.51   o 
   6    16    16          2.19          2.78          1.28   o 
   8    16    16         12.00         12.80          1.83   o 
   1    17    16         20.98         20.11          1.25   o 
   2    17    16          5.06          5.22          1.10   o 
   3    17    16          0.06          0.64          1.13   o 
   4    17    16         10.11          9.59          1.21   o 
   5    17    16         33.53         30.28          1.69   o 
   6    17    16          3.03          1.95          1.31   o 
   7    17    16         22.09         24.09          2.36   o 
   8    17    16         37.46         37.54          3.14   o 
   0    18    16          6.01          8.43          1.46   o 
   1    18    16         12.82         11.97          1.13   o 
   2    18    16         55.29         55.46          1.92   o 
   4    18    16          2.48          2.08          1.23   o 
   5    18    16          8.73          9.66          1.26   o 
   6    18    16         11.43         10.31          1.23   o 
   7    18    16          0.40          0.56          1.86   o 
   1    19    16         13.54         13.05          1.18   o 
   2    19    16          2.53          3.02          1.23   o 
   3    19    16         19.21         17.96          1.42   o 
   4    19    16          0.95          1.39          1.23   o 
   5    19    16          1.02          0.62          1.17   o 
   0    20    16          4.27          4.16          1.44   o 
   1    20    16          4.63          4.92          1.48   o 
   2    20    16          8.21          9.59          1.19   o 
   1     1    17        998.82        995.92         12.65   o 
   2     1    17       1756.98       1757.97         25.55   o 
   3     1    17        106.90        106.78          1.90   o 
   4     1    17          1.01          1.23          0.31   o 
   5     1    17        590.84        601.54         11.20   o 
   6     1    17         30.06         29.93          0.77   o 
   7     1    17         87.44         89.04          1.71   o 
   8     1    17        409.78        401.95          6.59   o 
   9     1    17          2.84          2.87          0.55   o 
  10     1    17        306.76        308.45          6.01   o 
  11     1    17         29.26         30.07          1.26   o 
  12     1    17         21.48         21.93          1.40   o 
  13     1    17         83.75         85.98          3.57   o 
  14     1    17         80.14         78.00          2.93   o 
  15     1    17          7.82          9.52          1.62   o 
  16     1    17         13.30         12.42          1.83   o 
   0     2    17          0.04          0.74          0.33   o 
   1     2    17         16.80         17.08          0.40   o 
   2     2    17        733.79        723.22         10.28   o 
   3     2    17        418.94        412.28          6.21   o 
   4     2    17       1034.59       1051.21         19.20   o 
   5     2    17         88.49         88.58          2.03   o 
   6     2    17          4.72          5.32          0.45   o 
   7     2    17          6.01          5.98          0.48   o 
   8     2    17         89.89         87.56          1.95   o 
   9     2    17        217.06        209.81          3.95   o 
  10     2    17        155.26        156.62          3.36   o 
  11     2    17         21.62         21.51          1.12   o 
  12     2    17         13.19         12.90          1.12   o 
  13     2    17         29.87         30.59          1.70   o 
  14     2    17          6.87          7.95          1.29   o 
  15     2    17          0.35          1.85          1.47   o 
  16     2    17          4.58          3.14          1.41   o 
   1     3    17        803.93        800.54         12.65   o 
   2     3    17       1063.65       1021.48         16.19   o 
   3     3    17        127.79        124.53          1.69   o 
   4     3    17       2106.15       2101.53         38.16   o 
   5     3    17        188.15        183.33          3.58   o 
   6     3    17          2.88          2.82          0.42   o 
   7     3    17        401.81        399.15          6.69   o 
   8     3    17        443.53        435.96          7.47   o 
   9     3    17          8.06          7.39          0.63   o 
  10     3    17         18.97         19.64          0.94   o 
  11     3    17          9.49          8.37          0.99   o 
  12     3    17         21.88         22.77          1.33   o 
  13     3    17          4.35          6.15          1.15   o 
  14     3    17         90.50         86.03          3.17   o 
  15     3    17         19.66         20.28          1.47   o 
  16     3    17         24.94         22.69          2.39   o 
   0     4    17        218.89        219.87          4.46   o 
   1     4    17        168.32        165.46          2.81   o 
   2     4    17        117.72        119.81          2.30   o 
   3     4    17        186.45        185.61          3.86   o 
   4     4    17        176.32        172.36          3.56   o 
   5     4    17          4.42          4.57          0.49   o 
   6     4    17          0.01          0.19          0.43   o 
   7     4    17          1.93          2.46          0.50   o 
   8     4    17         91.07         90.50          1.88   o 
   9     4    17         90.48         94.67          2.00   o 
  10     4    17         13.25         12.49          0.84   o 
  11     4    17         13.96         14.98          1.14   o 
  12     4    17         44.73         47.61          1.86   o 
  13     4    17         37.68         37.51          1.79   o 
  14     4    17         40.45         42.12          1.99   o 
  15     4    17          2.79          4.54          1.48   o 
   1     5    17        580.04        570.10          9.36   o 
   2     5    17         70.52         69.33          1.44   o 
   3     5    17        239.70        245.94          5.01   o 
   4     5    17         48.10         48.02          1.20   o 
   5     5    17         11.98         10.53          0.51   o 
   6     5    17         70.51         73.50          1.55   o 
   7     5    17        236.63        235.54          3.96   o 
   8     5    17         83.25         84.37          1.78   o 
   9     5    17         27.68         27.96          0.93   o 
  10     5    17         20.38         20.58          1.14   o 
  11     5    17         22.97         21.63          1.20   o 
  12     5    17         14.63         15.25          1.14   o 
  13     5    17         13.85         16.18          1.54   o 
  14     5    17         75.47         72.53          3.08   o 
  15     5    17         28.97         29.12          1.65   o 
   0     6    17        123.19        117.77          3.03   o 
   1     6    17         49.82         48.14          1.28   o 
   2     6    17        545.17        537.26         10.86   o 
   3     6    17          2.06          2.08          0.42   o 
   4     6    17         39.42         40.09          0.98   o 
   5     6    17          4.00          4.97          0.42   o 
   6     6    17         53.47         56.29          1.25   o 
   7     6    17        232.52        237.54          4.29   o 
   8     6    17        248.71        250.46          4.41   o 
   9     6    17         36.57         37.87          1.24   o 
  10     6    17          0.70          1.36          1.03   o 
  11     6    17         43.17         44.75          2.03   o 
  13     6    17          2.18          1.75          1.26   o 
  14     6    17         23.85         27.20          1.71   o 
  15     6    17          9.21         10.42          1.48   o 
   1     7    17        211.13        211.29          3.87   o 
   2     7    17        367.90        368.64          5.96   o 
   3     7    17          4.10          4.48          0.45   o 
   4     7    17         14.97         14.27          0.60   o 
   5     7    17         38.58         42.82          0.96   o 
   6     7    17        268.77        269.88          4.53   o 
   7     7    17          0.69          0.86          0.59   o 
   8     7    17          1.55          1.71          0.62   o 
   9     7    17        321.25        340.34          8.92   o 
  10     7    17         59.44         62.85          2.47   o 
  11     7    17          2.57          3.65          1.12   o 
  12     7    17          0.45          0.42          1.12   o 
  13     7    17         24.96         27.94          1.71   o 
  14     7    17          0.01          1.21          1.28   o 
  15     7    17          1.34          0.92          1.24   o 
   0     8    17         22.95         24.34          1.00   o 
   1     8    17         20.40         19.50          0.73   o 
   2     8    17        417.92        417.88          7.03   o 
   3     8    17         85.18         82.79          1.65   o 
   4     8    17        282.76        274.55          4.68   o 
   5     8    17        143.74        150.44          2.85   o 
   6     8    17         28.60         28.76          0.89   o 
   7     8    17         70.69         70.24          1.83   o 
   8     8    17         43.66         42.40          1.29   o 
   9     8    17         37.49         39.42          1.37   o 
  10     8    17         59.98         61.91          2.25   o 
  12     8    17          0.58          2.85          1.30   o 
  13     8    17          1.01          1.55          1.31   o 
  14     8    17          2.40          2.34          1.29   o 
   1     9    17         14.39         14.46          0.57   o 
   2     9    17        533.59        528.70          8.97   o 
   3     9    17          5.09          5.90          0.58   o 
   4     9    17         22.39         22.60          0.82   o 
   5     9    17          8.39          9.65          0.70   o 
   6     9    17         21.66         22.19          0.75   o 
   7     9    17          8.80          9.97          0.81   o 
   8     9    17        129.47        133.93          3.52   o 
   9     9    17         70.34         71.71          2.08   o 
  12     9    17         22.61         21.77          1.44   o 
  13     9    17         62.38         62.45          2.80   o 
  14     9    17         26.88         26.69          1.80   o 
   0    10    17        751.95        739.57         16.44   o 
   1    10    17         16.27         16.73          0.70   o 
   2    10    17        156.24        154.91          3.00   o 
   3    10    17         31.41         31.79          0.96   o 
   4    10    17        105.06        102.47          2.14   o 
   5    10    17         24.35         24.77          1.01   o 
   6    10    17        146.20        144.80          3.25   o 
   7    10    17         36.06         35.65          1.35   o 
   8    10    17         49.08         52.15          1.67   o 
   9    10    17          2.05          2.94          0.86   o 
  10    10    17         21.79         20.88          1.36   o 
  11    10    17         23.95         25.34          1.49   o 
  12    10    17          6.48          5.45          1.42   o 
  13    10    17         13.01         13.20          1.28   o 
  14    10    17          0.15          0.85          1.34   o 
   1    11    17        214.82        209.49          4.09   o 
   2    11    17         84.42         85.46          1.85   o 
   3    11    17        260.34        257.82          5.01   o 
   4    11    17        138.06        135.03          2.72   o 
   5    11    17         51.72         54.61          1.55   o 
   6    11    17         21.55         20.88          1.14   o 
   7    11    17         57.00         55.44          1.99   o 
   8    11    17         53.72         56.39          1.90   o 
   9    11    17         18.59         19.01          1.11   o 
  10    11    17         10.14         10.30          1.20   o 
  11    11    17          5.30          6.27          1.21   o 
  12    11    17          0.07          0.52          1.33   o 
  13    11    17          1.77          2.22          1.17   o 
   0    12    17          4.23          5.20          1.20   o 
   1    12    17         25.69         27.54          1.02   o 
   2    12    17        129.35        125.54          2.74   o 
   4    12    17          4.27          4.95          0.82   o 
   5    12    17         81.18         80.65          2.28   o 
   6    12    17         24.48         24.78          1.27   o 
   7    12    17          5.11          6.39          0.98   o 
   8    12    17         68.19         67.54          3.13   o 
   9    12    17         84.15         83.81          4.12   o 
  10    12    17          2.29          1.87          1.34   o 
  11    12    17          0.51          2.18          1.30   o 
  12    12    17          4.71          4.91          1.25   o 
  13    12    17          7.63          6.86          1.19   o 
   1    13    17         20.12         19.71          1.03   o 
   2    13    17         26.10         27.93          1.26   o 
   3    13    17         33.79         32.72          1.38   o 
   4    13    17         39.50         39.71          1.48   o 
   5    13    17         10.49         10.07          0.96   o 
   6    13    17         18.32         19.39          1.19   o 
   7    13    17          1.72          2.29          0.94   o 
   8    13    17         36.68         38.31          2.00   o 
   9    13    17         28.79         28.19          1.95   o 
  10    13    17          2.36          1.94          1.72   o 
  12    13    17         13.98         13.45          1.65   o 
   0    14    17          1.27          2.13          1.51   o 
   1    14    17         10.20         11.37          0.98   o 
   2    14    17         23.17         23.62          1.24   o 
   3    14    17         11.13         11.18          1.06   o 
   4    14    17          4.44          5.40          0.98   o 
   5    14    17         79.32         80.19          2.92   o 
   6    14    17          0.00          0.39          0.97   o 
   7    14    17          9.37          9.74          1.06   o 
   8    14    17          0.04          0.72          1.27   o 
   9    14    17          0.98          0.79          1.46   o 
  10    14    17          1.54          2.89          1.67   o 
  11    14    17          1.36          2.03          1.66   o 
   1    15    17         68.98         68.29          2.06   o 
   2    15    17          5.42          5.20          1.06   o 
   3    15    17         27.90         25.82          1.31   o 
   4    15    17          8.39          9.09          1.05   o 
   5    15    17         19.39         19.51          1.44   o 
   6    15    17          0.73          1.75          1.13   o 
   7    15    17          0.06          0.87          0.97   o 
   8    15    17          0.20          0.48          0.98   o 
   9    15    17         40.34         38.47          2.49   o 
  10    15    17         45.12         48.52          2.77   o 
   0    16    17         80.69         79.33          3.86   o 
   1    16    17         24.67         24.12          1.23   o 
   2    16    17         43.13         43.24          1.71   o 
   3    16    17          9.06          8.73          1.09   o 
   4    16    17         47.56         48.14          1.92   o 
   5    16    17          5.24          5.57          1.13   o 
   6    16    17         20.42         20.29          1.44   o 
   7    16    17          6.72          7.17          1.29   o 
   8    16    17         43.32         42.27          2.61   o 
   9    16    17          2.66          1.67          2.18   o 
   1    17    17          7.34          7.48          1.09   o 
   2    17    17         46.43         45.87          1.76   o 
   3    17    17         11.06         11.59          1.23   o 
   4    17    17          3.02          3.50          1.14   o 
   5    17    17          9.51          9.38          1.18   o 
   8    17    17         47.45         44.73          2.61   o 
   0    18    17          0.90          1.44          1.42   o 
   1    18    17          3.66          3.85          1.04   o 
   2    18    17          3.89          5.33          1.08   o 
   3    18    17          0.91          0.52          1.10   o 
   5    18    17          0.33          1.12          1.20   o 
   6    18    17          3.12          2.59          1.19   o 
   1    19    17          1.88          2.35          1.09   o 
   2    19    17          4.31          4.92          1.25   o 
   3    19    17         20.03         20.15          1.45   o 
   4    19    17         36.15         36.75          1.79   o 
   5    19    17         14.62         13.45          1.26   o 
   0    20    17         22.28         22.34          2.22   o 
   1    20    17          0.00          1.37          1.41   o 
   2    20    17         24.72         22.80          1.43   o 
   0     0    18        410.64        404.05          9.94   o 
   1     0    18       1251.68       1266.22         23.90   o 
   2     0    18       5065.24       5026.68         98.52   o 
   3     0    18          5.88          7.36          0.50   o 
   4     0    18        417.58        411.07         10.18   o 
   5     0    18       1153.52       1158.62         32.53   o 
   6     0    18        264.02        261.07          6.36   o 
   7     0    18        244.59        246.49          5.73   o 
   8     0    18         48.67         47.55          1.58   o 
   9     0    18        126.48        124.51          3.58   o 
  10     0    18          8.74          6.93          1.13   o 
  11     0    18        462.33        445.17         17.79   o 
  12     0    18        494.93        484.64         23.81   o 
  13     0    18          9.73          9.70          1.62   o 
  14     0    18        180.70        173.94          9.11   o 
  16     0    18         11.84         11.42          2.11   o 
   1     1    18        256.65        260.23          3.61   o 
   2     1    18       1500.97       1495.43         21.77   o 
   3     1    18         19.35         19.79          0.53   o 
   4     1    18        235.07        226.10          3.95   o 
   5     1    18         57.09         57.73          1.58   o 
   6     1    18         97.17         99.56          1.89   o 
   7     1    18        295.80        293.56          4.85   o 
   8     1    18        246.78        245.14          4.12   o 
   9     1    18          7.75          8.89          0.62   o 
  10     1    18          4.76          5.91          0.69   o 
  11     1    18          2.00          2.33          0.82   o 
  12     1    18         23.15         22.48          1.41   o 
  13     1    18         83.35         80.31          3.37   o 
  14     1    18         16.56         16.77          1.71   o 
  15     1    18          0.29          0.88          1.49   o 
  16     1    18          7.09          5.81          1.46   o 
   0     2    18        882.51        874.38         16.53   o 
   1     2    18        184.37        184.21          2.71   o 
   2     2    18        558.73        551.46          8.44   o 
   3     2    18         10.67          9.95          0.38   o 
   4     2    18          1.31          0.58          0.50   o 
   5     2    18         33.02         34.97          0.91   o 
   6     2    18         74.07         73.27          1.43   o 
   7     2    18          3.28          3.41          0.47   o 
   8     2    18        719.21        700.49         13.14   o 
   9     2    18         77.48         78.25          1.93   o 
  10     2    18          3.96          3.88          0.71   o 
  11     2    18         37.67         36.77          1.42   o 
  12     2    18         12.96         11.93          1.12   o 
  13     2    18          3.38          3.75          1.20   o 
  14     2    18         21.96         23.58          1.83   o 
  15     2    18          0.01          1.14          1.41   o 
   1     3    18        110.85        112.59          2.02   o 
   2     3    18        316.78        311.98          5.09   o 
   3     3    18        453.75        450.57          4.51   o 
   4     3    18         81.45         79.42          1.83   o 
   5     3    18        163.28        162.37          3.04   o 
   6     3    18        431.00        433.33          7.32   o 
   7     3    18        118.08        117.11          2.33   o 
   9     3    18         42.91         42.95          1.13   o 
  10     3    18        115.00        110.32          2.82   o 
  11     3    18         40.56         40.30          1.61   o 
  12     3    18         94.13         90.96          2.72   o 
  13     3    18         86.17         81.87          2.75   o 
  15     3    18          9.26          9.27          1.57   o 
   0     4    18        624.77        619.56         11.54   o 
   1     4    18        903.28        883.11         13.82   o 
   2     4    18        113.25        116.25          2.12   o 
   3     4    18        261.31        251.00          4.93   o 
   4     4    18        974.06        981.23         20.46   o 
   5     4    18        547.69        554.14          9.89   o 
   6     4    18        487.60        490.52          8.39   o 
   7     4    18        100.90        104.71          2.01   o 
   8     4    18        575.01        576.45          9.79   o 
   9     4    18        171.63        170.88          3.31   o 
  10     4    18          0.03          0.61          0.75   o 
  11     4    18         41.14         40.40          1.64   o 
  12     4    18         94.59         93.70          3.03   o 
  13     4    18         26.40         24.03          1.53   o 
  14     4    18         66.46         66.57          2.40   o 
  15     4    18         53.51         53.24          2.22   o 
   1     5    18        368.33        366.76          5.96   o 
   2     5    18         43.90         46.08          1.17   o 
   3     5    18         73.04         73.84          1.86   o 
   4     5    18         13.55         14.00          0.68   o 
   5     5    18        245.61        249.78          4.31   o 
   6     5    18          4.93          4.45          0.47   o 
   8     5    18         49.39         49.31          1.22   o 
   9     5    18         18.63         20.59          0.85   o 
  10     5    18         57.32         54.45          1.80   o 
  11     5    18          8.82          9.92          1.02   o 
  13     5    18          0.02          0.44          1.34   o 
  14     5    18          0.37          1.87          1.42   o 
  15     5    18          0.19          0.68          1.35   o 
   0     6    18       1192.44       1207.05         37.19   o 
   1     6    18         27.09         27.33          0.94   o 
   2     6    18        356.91        354.89          7.42   o 
   3     6    18         46.06         45.54          1.03   o 
   4     6    18        231.76        233.62          4.10   o 
   5     6    18        252.63        249.37          4.23   o 
   6     6    18        344.07        343.55          6.01   o 
   7     6    18          2.66          3.70          0.55   o 
   8     6    18         42.29         43.81          1.15   o 
   9     6    18          0.26          0.52          0.73   o 
  10     6    18        103.38        104.78          2.83   o 
  11     6    18         82.50         85.11          2.81   o 
  12     6    18         12.93         12.74          1.24   o 
  13     6    18          2.35          2.36          1.30   o 
  14     6    18         97.26         98.49          3.50   o 
  15     6    18          3.55          4.45          1.44   o 
   1     7    18          9.18         10.73          0.60   o 
   2     7    18          5.51          5.18          0.47   o 
   3     7    18          0.54          0.97          0.43   o 
   4     7    18         84.84         84.13          1.55   o 
   5     7    18        144.30        141.67          2.58   o 
   6     7    18        127.82        125.40          2.30   o 
   7     7    18        482.21        493.65          8.58   o 
   8     7    18        128.75        127.55          2.64   o 
   9     7    18          9.64         11.10          0.93   o 
  10     7    18         35.84         37.56          1.81   o 
  11     7    18          3.87          4.59          1.28   o 
  13     7    18         97.19         98.04          3.51   o 
  15     7    18          3.83          3.14          1.25   o 
   0     8    18         51.37         55.45          1.53   o 
   1     8    18        891.58        870.77         14.59   o 
   2     8    18        664.18        656.40         11.59   o 
   3     8    18          6.43          6.92          0.48   o 
   4     8    18        170.62        169.18          3.03   o 
   5     8    18        446.26        449.40          7.61   o 
   6     8    18         46.74         46.26          1.18   o 
   7     8    18         50.94         52.88          1.38   o 
   8     8    18         51.34         53.50          1.48   o 
   9     8    18        100.16        104.61          2.81   o 
  10     8    18          2.56          4.00          1.20   o 
  11     8    18          2.22          1.68          1.24   o 
  12     8    18         16.72         15.69          1.45   o 
  13     8    18         14.72         15.42          1.46   o 
  14     8    18          8.37          8.77          1.34   o 
   1     9    18         43.82         43.91          1.02   o 
   2     9    18         50.29         48.24          1.16   o 
   3     9    18          1.60          2.38          0.56   o 
   4     9    18          4.85          4.62          0.62   o 
   5     9    18         46.88         46.55          1.27   o 
   6     9    18        100.64        102.71          2.08   o 
   7     9    18         57.62         58.12          1.69   o 
   8     9    18         28.73         27.53          1.15   o 
   9     9    18          3.87          4.75          0.86   o 
  10     9    18          3.94          3.14          1.11   o 
  11     9    18          9.79         11.46          1.25   o 
  12     9    18          5.44          6.90          1.32   o 
  13     9    18          0.39          0.40          1.32   o 
  14     9    18          0.84          1.38          1.30   o 
   0    10    18        175.82        175.98          4.17   o 
   1    10    18        117.56        111.44          2.16   o 
   2    10    18        538.06        520.78          9.07   o 
   3    10    18         34.95         35.44          1.04   o 
   4    10    18        105.66        103.89          2.31   o 
   5    10    18        205.46        208.06          4.35   o 
   6    10    18         24.89         23.88          1.07   o 
   7    10    18         16.59         17.86          0.95   o 
   8    10    18         79.07         80.72          2.30   o 
   9    10    18         76.73         77.44          2.24   o 
  10    10    18          7.80          7.03          1.16   o 
  11    10    18          0.00          1.36          1.23   o 
  12    10    18          8.23          9.41          1.25   o 
  13    10    18          0.06          0.89          1.16   o 
   1    11    18        113.87        110.16          2.28   o 
   2    11    18          7.10          7.09          0.67   o 
   3    11    18          0.03          0.71          0.66   o 
   4    11    18         13.86         14.12          0.78   o 
   5    11    18         18.59         18.57          0.92   o 
   6    11    18          2.54          3.12          0.88   o 
   7    11    18         13.97         13.87          1.23   o 
   8    11    18         66.43         69.66          2.22   o 
   9    11    18          8.66          8.48          0.92   o 
  10    11    18          1.34          1.57          1.13   o 
  11    11    18          1.26          1.97          1.17   o 
  12    11    18          4.69          5.44          1.18   o 
  13    11    18         67.51         64.41          2.29   o 
   0    12    18        142.56        137.72          4.03   o 
   1    12    18        141.89        141.54          3.17   o 
   2    12    18         97.75         96.39          2.24   o 
   3    12    18          0.26          0.23          0.74   o 
   4    12    18         47.33         49.91          1.51   o 
   5    12    18         12.73         13.21          0.94   o 
   6    12    18         68.11         66.51          2.26   o 
   7    12    18        110.29        111.16          3.22   o 
   8    12    18        142.59        147.44          4.96   o 
   9    12    18          2.77          4.64          1.20   o 
  10    12    18          6.54          7.91          1.28   o 
  11    12    18         44.73         41.91          1.82   o 
  12    12    18          0.34          0.28          1.16   o 
   1    13    18         13.36         13.28          0.94   o 
   2    13    18         24.78         25.77          1.22   o 
   3    13    18          0.14          2.68          0.94   o 
   4    13    18         15.91         15.82          1.04   o 
   5    13    18         34.16         34.39          1.31   o 
   6    13    18         22.09         21.45          1.24   o 
   7    13    18          0.30          0.83          0.95   o 
   8    13    18         20.39         22.11          1.38   o 
   9    13    18          2.00          4.69          2.18   o 
  10    13    18         14.91         15.48          1.95   o 
  11    13    18          8.45          8.72          1.78   o 
  12    13    18          7.41          8.30          1.38   o 
   0    14    18          9.65         10.36          1.64   o 
   1    14    18         85.57         83.21          2.36   o 
   2    14    18         19.27         18.85          1.16   o 
   3    14    18          4.28          5.55          1.00   o 
   4    14    18         25.67         24.70          1.35   o 
   5    14    18         20.92         21.32          1.27   o 
   6    14    18          1.94          2.70          1.00   o 
   7    14    18          3.11          3.83          1.01   o 
   8    14    18         33.20         33.31          1.60   o 
   9    14    18         38.14         39.74          2.20   o 
  10    14    18         21.12         20.69          1.71   o 
  11    14    18         26.97         24.88          2.59   o 
   1    15    18         13.79         14.19          1.08   o 
   2    15    18         39.73         39.38          1.59   o 
   3    15    18          4.27          4.56          1.03   o 
   4    15    18          3.69          4.34          1.02   o 
   5    15    18          0.96          1.76          1.16   o 
   6    15    18          3.73          3.97          1.16   o 
   7    15    18         45.97         45.70          2.01   o 
   9    15    18          1.19          3.49          1.84   o 
  10    15    18         15.61         14.37          1.84   o 
   0    16    18        201.00        197.65          8.29   o 
   1    16    18          0.59          1.48          0.97   o 
   2    16    18         47.26         48.57          1.82   o 
   3    16    18          1.78          1.89          1.05   o 
   4    16    18          0.14          1.25          1.14   o 
   5    16    18         15.38         15.33          1.37   o 
   6    16    18         30.97         29.73          1.64   o 
   7    16    18         40.39         40.14          1.86   o 
   8    16    18          3.99          2.19          1.43   o 
   9    16    18          3.55          4.06          2.19   o 
   1    17    18         14.66         14.56          1.09   o 
   3    17    18         10.05          9.61          1.12   o 
   4    17    18         60.97         58.77          2.18   o 
   5    17    18          8.50          8.98          1.24   o 
   6    17    18          2.02          2.33          1.32   o 
   7    17    18         29.61         34.95          2.18   o 
   0    18    18         16.33         16.63          1.56   o 
   1    18    18          9.22          8.48          1.21   o 
   2    18    18          0.49          0.80          1.04   o 
   3    18    18          6.26          5.23          1.15   o 
   4    18    18         31.89         28.44          1.91   o 
   5    18    18         60.67         55.77          2.59   o 
   6    18    18         47.41         45.16          2.19   o 
   7    18    18          9.99          9.10          1.45   o 
   1    19    18         18.63         18.02          1.30   o 
   3    19    18         13.67         14.60          1.33   o 
   4    19    18         20.45         19.10          1.41   o 
   1    20    18         24.48         23.63          1.59   o 
   1     1    19         26.53         26.36          0.55   o 
   2     1    19         97.76         97.33          1.53   o 
   3     1    19         29.58         31.70          0.74   o 
   4     1    19         10.96         11.26          0.54   o 
   5     1    19          2.92          3.17          0.48   o 
   6     1    19         14.25         14.05          0.55   o 
   7     1    19         12.06         12.35          0.52   o 
   8     1    19        115.65        111.77          2.05   o 
   9     1    19        272.28        266.88          4.59   o 
  10     1    19         13.26         13.06          0.76   o 
  11     1    19          1.84          1.22          0.82   o 
  12     1    19         25.06         23.49          1.72   o 
  13     1    19          1.95          1.11          1.43   o 
  14     1    19         38.60         39.70          2.21   o 
  15     1    19          3.56          2.84          1.74   o 
  16     1    19          6.38          5.85          1.45   o 
   0     2    19        207.80        212.42          4.41   o 
   1     2    19        968.25        953.38         13.96   o 
   2     2    19        673.29        680.50         10.57   o 
   3     2    19          2.55          2.80          0.30   o 
   4     2    19        316.41        313.97          6.55   o 
   5     2    19        110.40        110.38          2.14   o 
   6     2    19          9.89         10.18          0.48   o 
   7     2    19         47.45         49.04          1.09   o 
   8     2    19         46.36         45.33          1.25   o 
   9     2    19         60.12         58.25          1.52   o 
  10     2    19         27.85         27.33          1.13   o 
  11     2    19         33.46         34.11          1.28   o 
  12     2    19         11.71         11.15          1.02   o 
  13     2    19          3.10          3.74          1.10   o 
  14     2    19          3.58          3.21          1.51   o 
   1     3    19          4.54          4.63          0.38   o 
   2     3    19          0.00          0.24          0.35   o 
   3     3    19        180.42        177.79          2.65   o 
   4     3    19        104.34        104.23          2.36   o 
   5     3    19          6.70          6.83          0.45   o 
   6     3    19         64.83         64.58          1.37   o 
   7     3    19         22.64         23.38          0.83   o 
   8     3    19         33.99         34.83          1.02   o 
   9     3    19         13.43         13.26          0.71   o 
  10     3    19         31.14         31.02          1.19   o 
  11     3    19          9.50         10.66          1.03   o 
  12     3    19          0.32          0.64          0.99   o 
  13     3    19          0.73          0.66          1.13   o 
  14     3    19          8.04          8.39          1.22   o 
  15     3    19         14.45         12.61          1.43   o 
   0     4    19        365.06        363.68          7.13   o 
   1     4    19        134.95        142.13          2.51   o 
   2     4    19          6.35          6.02          0.45   o 
   3     4    19         75.36         75.96          1.96   o 
   4     4    19        109.42        103.10          2.30   o 
   5     4    19         72.23         72.83          1.59   o 
   6     4    19         21.04         22.43          0.73   o 
   7     4    19         25.58         26.11          0.78   o 
   8     4    19          4.25          4.41          0.59   o 
   9     4    19        206.37        199.81          3.72   o 
  10     4    19         28.67         29.19          1.14   o 
  11     4    19          0.75          1.68          0.95   o 
  13     4    19          4.42          3.83          1.20   o 
  14     4    19          0.70          2.32          1.18   o 
  15     4    19          0.76          0.94          1.23   o 
   1     5    19         17.11         16.65          0.61   o 
   2     5    19        266.24        255.72          4.64   o 
   3     5    19        894.24        887.26         16.24   o 
   4     5    19         66.14         65.86          1.55   o 
   5     5    19          6.15          5.11          0.54   o 
   6     5    19         14.05         14.66          0.59   o 
   7     5    19         64.43         65.37          1.35   o 
   8     5    19        185.00        184.40          3.45   o 
   9     5    19        115.12        115.96          2.51   o 
  10     5    19         10.49         10.35          0.87   o 
  11     5    19          6.73          7.11          0.99   o 
  12     5    19          1.83          0.99          1.01   o 
  13     5    19          0.27          1.00          1.26   o 
  14     5    19        129.59        126.75          4.79   o 
  15     5    19         44.94         44.49          2.23   o 
   0     6    19        189.36        191.46          5.92   o 
   2     6    19        195.36        193.23          3.90   o 
   3     6    19         65.62         62.28          1.39   o 
   4     6    19         11.87         11.86          0.54   o 
   5     6    19        326.70        329.92          5.53   o 
   6     6    19         19.42         20.19          0.69   o 
   7     6    19         56.38         60.23          1.41   o 
   8     6    19         41.71         42.08          1.12   o 
   9     6    19          2.48          3.59          0.74   o 
  10     6    19         14.63         14.80          0.96   o 
  11     6    19          0.63          0.30          1.06   o 
  12     6    19          2.96          2.95          1.14   o 
  13     6    19         82.25         80.61          3.00   o 
  14     6    19         15.31         17.28          1.51   o 
  15     6    19         34.31         32.26          1.92   o 
   1     7    19        414.41        405.39          6.64   o 
   2     7    19         60.65         57.51          1.28   o 
   3     7    19        577.06        573.93          8.87   o 
   4     7    19          0.03          0.15          0.41   o 
   5     7    19         80.60         78.86          1.67   o 
   6     7    19         33.25         33.78          0.90   o 
   7     7    19          0.47          1.11          0.58   o 
   8     7    19          1.45          1.55          0.69   o 
   9     7    19        111.35        116.06          3.26   o 
  10     7    19          4.04          4.42          0.99   o 
  11     7    19          0.71          0.24          1.09   o 
  12     7    19          2.77          2.53          1.16   o 
  13     7    19          6.05          7.64          1.32   o 
  14     7    19          0.56          1.06          1.25   o 
  15     7    19          0.94          1.17          1.39   o 
   0     8    19         26.24         23.08          0.96   o 
   1     8    19          0.01          0.93          0.46   o 
   2     8    19        225.61        222.68          4.32   o 
   3     8    19         67.66         69.91          1.39   o 
   4     8    19         39.49         39.01          0.96   o 
   5     8    19        232.61        228.64          4.12   o 
   6     8    19         72.52         74.74          1.64   o 
   7     8    19          1.75          2.65          0.65   o 
   8     8    19         70.82         74.56          1.94   o 
   9     8    19         11.59         13.96          0.94   o 
  11     8    19         10.48         11.70          1.59   o 
  12     8    19         12.13         12.89          1.29   o 
  13     8    19          1.07          1.36          1.19   o 
   1     9    19         20.45         20.24          0.70   o 
   2     9    19        196.26        191.59          3.69   o 
   3     9    19         53.70         51.87          1.30   o 
   4     9    19          3.26          3.14          0.61   o 
   5     9    19          0.32          0.25          0.62   o 
   6     9    19        112.34        110.14          2.37   o 
   7     9    19        245.41        254.46          5.81   o 
   8     9    19         36.56         39.31          1.38   o 
   9     9    19         44.77         46.01          1.54   o 
  10     9    19          1.45          1.15          1.09   o 
  11     9    19          1.65          3.03          1.33   o 
  12     9    19          0.76          0.45          1.33   o 
  13     9    19          8.23          8.37          1.36   o 
  14     9    19         63.76         67.87          2.99   o 
   0    10    19         60.64         62.97          1.89   o 
   1    10    19        348.73        341.93          5.77   o 
   2    10    19         29.29         29.18          0.96   o 
   3    10    19        142.89        138.33          2.74   o 
   4    10    19          6.30          7.67          0.72   o 
   5    10    19         58.51         59.87          1.58   o 
   6    10    19          4.12          4.30          0.81   o 
   7    10    19         62.11         61.63          2.16   o 
   8    10    19          0.00          1.36          0.92   o 
   9    10    19          0.02          0.18          0.86   o 
  10    10    19          1.95          1.95          1.11   o 
  11    10    19        153.98        159.49          4.88   o 
  12    10    19          0.00          0.52          1.17   o 
  13    10    19         13.00         13.56          1.32   o 
   1    11    19         28.25         29.52          0.97   o 
   2    11    19          0.95          1.20          0.63   o 
   3    11    19         34.57         33.88          1.08   o 
   4    11    19         35.63         37.45          1.12   o 
   5    11    19        116.42        122.43          3.17   o 
   6    11    19         16.74         16.51          1.07   o 
   7    11    19         49.46         47.09          2.02   o 
   8    11    19          5.85          6.40          1.00   o 
   9    11    19          1.42          0.28          0.87   o 
  10    11    19         18.22         18.66          1.34   o 
  11    11    19         57.76         57.34          2.44   o 
  12    11    19          0.80          0.53          1.18   o 
  13    11    19          0.31          0.86          1.13   o 
   0    12    19         56.68         55.79          2.08   o 
   1    12    19         87.39         85.27          2.14   o 
   2    12    19        378.64        367.01          7.71   o 
   3    12    19         37.61         37.92          1.34   o 
   4    12    19         77.10         76.94          2.18   o 
   5    12    19        151.96        151.76          3.94   o 
   6    12    19        174.44        172.00          5.11   o 
   7    12    19         67.30         66.05          2.31   o 
   8    12    19        109.40        113.85          3.97   o 
   9    12    19         24.43         24.07          1.49   o 
  10    12    19         12.64         12.81          1.42   o 
  11    12    19          2.45          3.99          1.36   o 
  12    12    19         60.54         58.56          2.35   o 
   1    13    19         42.83         41.68          1.55   o 
   2    13    19          3.43          4.43          0.95   o 
   3    13    19        106.31        101.96          2.98   o 
   4    13    19          9.77          9.86          0.95   o 
   5    13    19          5.50          4.61          0.88   o 
   6    13    19         20.54         21.74          1.27   o 
   7    13    19         25.74         25.48          1.28   o 
   8    13    19         37.83         40.67          1.78   o 
   9    13    19          2.04          2.36          1.25   o 
  10    13    19          3.71          4.92          1.79   o 
  11    13    19          4.54          3.92          1.75   o 
  12    13    19          8.44          7.69          1.70   o 
   0    14    19         64.80         63.64          3.24   o 
   1    14    19          1.82          2.77          0.92   o 
   2    14    19          0.54          1.55          1.00   o 
   3    14    19         40.58         41.31          1.60   o 
   4    14    19         26.06         25.42          1.37   o 
   5    14    19          8.64          9.69          1.03   o 
   6    14    19          3.06          2.86          1.03   o 
   7    14    19         17.47         15.54          1.18   o 
   8    14    19          0.29          1.33          1.21   o 
   9    14    19          0.05          0.60          1.47   o 
  10    14    19          0.53          0.80          1.63   o 
  11    14    19          6.15          7.39          2.20   o 
   1    15    19        111.25        107.28          2.94   o 
   3    15    19          4.33          3.94          1.03   o 
   4    15    19          1.66          2.47          1.01   o 
   6    15    19         13.62         12.85          1.22   o 
   7    15    19         12.85         13.88          1.16   o 
   9    15    19         48.59         48.03          2.41   o 
  10    15    19          2.09          2.62          1.65   o 
   0    16    19         73.60         72.26          3.63   o 
   1    16    19         17.05         18.08          1.15   o 
   2    16    19        101.53         98.35          2.95   o 
   3    16    19          8.66          9.58          1.12   o 
   4    16    19         99.25         95.05          3.11   o 
   5    16    19          5.49          6.46          1.24   o 
   6    16    19         37.09         35.55          1.64   o 
   7    16    19          3.39          4.56          1.41   o 
   8    16    19         27.72         29.85          2.10   o 
   9    16    19          0.83          1.70          2.13   o 
   1    17    19          0.99          1.20          0.97   o 
   2    17    19          5.96          5.82          1.11   o 
   3    17    19          7.56          8.35          1.11   o 
   4    17    19          9.73         11.22          1.26   o 
   5    17    19         12.42         11.55          1.21   o 
   7    17    19         10.62         11.79          1.40   o 
   8    17    19         25.95         27.88          2.83   o 
   0    18    19         30.46         27.08          2.18   o 
   1    18    19         31.27         28.54          1.38   o 
   2    18    19          0.39          0.91          1.03   o 
   3    18    19          3.15          4.11          1.13   o 
   4    18    19          0.01          0.68          1.12   o 
   5    18    19          0.33          0.71          1.20   o 
   6    18    19          9.49         10.08          1.61   o 
   7    18    19          5.39          5.74          1.34   o 
   1    19    19          0.40          1.56          1.17   o 
   2    19    19          1.19          0.53          1.08   o 
   3    19    19          4.70          4.28          1.24   o 
   4    19    19          0.63          0.95          1.27   o 
   5    19    19         15.26         14.36          1.29   o 
   0    20    19         26.75         25.44          2.28   o 
   0     0    20         97.30         97.05          3.01   o 
   1     0    20       1327.92       1339.06         26.33   o 
   2     0    20        353.10        363.32          7.66   o 
   3     0    20        576.49        564.31         12.80   o 
   4     0    20       1888.55       1851.02         51.78   o 
   5     0    20        498.75        496.09         13.28   o 
   6     0    20        290.57        293.73          7.42   o 
   7     0    20        717.29        722.38         15.95   o 
   8     0    20        426.33        421.01         10.08   o 
   9     0    20        284.91        291.07          7.22   o 
  10     0    20        123.42        115.52          3.71   o 
  11     0    20          0.19          0.68          1.15   o 
  12     0    20         19.85         19.99          2.28   o 
  14     0    20         66.70         59.76          3.84   o 
  15     0    20         16.05         16.17          2.43   o 
   1     1    20         36.29         38.41          0.75   o 
   2     1    20         92.07         90.30          1.47   o 
   3     1    20        237.34        238.45          3.90   o 
   4     1    20        464.03        459.56          9.31   o 
   5     1    20         10.40         10.17          0.49   o 
   6     1    20        100.70         98.28          1.93   o 
   7     1    20          8.05          7.48          0.48   o 
   8     1    20         30.73         30.28          0.84   o 
   9     1    20        117.19        120.66          2.31   o 
  10     1    20         42.29         42.66          1.31   o 
  11     1    20         11.65         12.14          1.08   o 
  12     1    20         18.23         17.58          1.39   o 
  13     1    20          1.56          1.50          1.46   o 
  14     1    20         21.32         19.55          1.91   o 
   0     2    20         14.48         14.77          0.63   o 
   1     2    20          8.24          8.48          0.37   o 
   2     2    20         92.82         90.73          1.57   o 
   3     2    20         63.22         64.11          1.25   o 
   4     2    20        361.20        360.94          7.13   o 
   5     2    20        167.52        162.61          2.93   o 
   6     2    20        119.59        120.52          2.20   o 
   7     2    20         47.06         45.60          1.05   o 
   8     2    20        326.10        324.13          6.16   o 
   9     2    20          7.90          8.95          0.74   o 
  10     2    20        109.85        105.38          2.68   o 
  11     2    20         14.49         15.51          0.97   o 
  12     2    20         10.08          9.96          1.03   o 
  13     2    20         65.51         67.20          2.64   o 
  14     2    20         20.01         18.70          1.71   o 
  15     2    20         14.56         16.27          1.68   o 
   1     3    20        287.53        289.08          4.85   o 
   2     3    20        183.18        182.43          3.18   o 
   3     3    20        627.70        624.52         10.42   o 
   4     3    20        436.06        437.16          8.97   o 
   5     3    20         82.33         81.32          1.67   o 
   6     3    20         21.49         21.47          0.64   o 
   7     3    20        207.23        209.59          3.96   o 
   8     3    20          6.60          7.35          0.62   o 
   9     3    20          0.33          1.20          0.64   o 
  10     3    20         95.60         95.00          2.72   o 
  11     3    20          4.10          4.33          0.88   o 
  12     3    20         15.10         15.53          1.14   o 
  13     3    20         33.01         33.94          1.60   o 
  14     3    20         23.57         23.05          1.42   o 
  15     3    20         19.19         19.08          1.67   o 
   0     4    20       1751.64       1720.40         34.47   o 
   1     4    20       1417.79       1418.28         23.52   o 
   2     4    20       1714.67       1676.79         27.05   o 
   3     4    20          0.72          1.56          0.64   o 
   4     4    20          0.65          1.11          0.49   o 
   5     4    20        281.72        281.19          5.33   o 
   6     4    20        123.86        125.17          2.51   o 
   7     4    20         43.22         44.22          1.12   o 
   8     4    20         18.17         18.46          0.78   o 
   9     4    20          8.79          9.72          0.70   o 
  10     4    20         14.47         15.44          0.92   o 
  11     4    20        159.29        160.21          4.43   o 
  12     4    20          5.87          6.18          1.09   o 
  13     4    20         18.41         18.41          1.41   o 
  14     4    20         24.16         23.56          1.43   o 
  15     4    20          1.94          2.13          1.44   o 
   1     5    20         12.54         10.92          0.61   o 
   2     5    20        448.55        448.64          8.24   o 
   3     5    20         48.75         48.13          1.21   o 
   4     5    20          4.21          5.02          0.51   o 
   5     5    20        171.13        172.15          3.44   o 
   6     5    20         11.98         11.99          0.55   o 
   7     5    20         58.86         62.14          1.36   o 
   8     5    20         41.71         43.39          1.15   o 
   9     5    20         49.31         50.09          1.47   o 
  10     5    20         25.96         26.53          1.14   o 
  11     5    20         15.94         16.03          1.12   o 
  12     5    20         20.96         21.27          1.26   o 
  13     5    20         65.19         68.23          2.66   o 
  14     5    20         21.80         23.81          1.77   o 
  15     5    20          0.79          0.61          1.72   o 
   0     6    20        183.80        183.86          5.35   o 
   1     6    20         71.41         70.75          1.45   o 
   2     6    20       1699.07       1684.18         27.93   o 
   3     6    20         89.81         89.42          1.80   o 
   4     6    20         72.94         72.29          1.49   o 
   5     6    20         71.37         70.31          1.44   o 
   6     6    20         81.46         82.33          1.73   o 
   7     6    20         24.26         24.48          0.82   o 
   8     6    20         77.65         78.65          1.65   o 
   9     6    20         23.85         26.43          1.08   o 
  10     6    20         16.70         16.59          0.98   o 
  11     6    20          0.01          0.98          1.07   o 
  12     6    20         10.02         10.95          1.23   o 
  13     6    20          3.54          4.79          1.21   o 
  14     6    20         13.88         13.79          1.44   o 
  15     6    20          0.99          1.99          1.45   o 
   1     7    20        185.26        184.28          3.10   o 
   2     7    20         40.01         41.62          1.09   o 
   3     7    20         21.67         22.22          0.67   o 
   4     7    20         10.47         11.59          0.51   o 
   5     7    20          0.07          0.24          0.51   o 
   6     7    20        222.52        220.01          3.90   o 
   7     7    20         25.87         27.70          0.87   o 
   8     7    20          7.32          7.39          0.73   o 
   9     7    20        154.69        155.00          4.63   o 
  10     7    20         11.42         11.28          1.00   o 
  11     7    20         23.62         24.08          1.40   o 
  12     7    20          1.59          1.45          1.15   o 
  13     7    20         65.19         64.09          2.36   o 
  14     7    20         16.76         16.96          1.47   o 
   0     8    20        265.64        265.98          6.85   o 
   1     8    20         19.27         18.28          0.64   o 
   2     8    20         67.80         70.07          1.55   o 
   3     8    20         91.81         94.47          1.78   o 
   4     8    20         42.24         44.10          1.07   o 
   5     8    20         80.24         81.10          1.68   o 
   6     8    20          3.43          3.23          0.65   o 
   7     8    20          2.13          2.28          0.66   o 
   8     8    20        216.22        226.31          5.45   o 
   9     8    20         15.32         16.45          1.00   o 
  10     8    20          1.07          0.49          0.98   o 
  11     8    20          7.14          8.52          1.31   o 
  12     8    20         29.14         30.01          1.59   o 
  13     8    20          0.66          1.14          1.21   o 
  14     8    20         37.29         35.29          1.84   o 
   1     9    20         50.24         51.48          1.21   o 
   2     9    20        274.73        272.51          5.09   o 
   3     9    20         14.52         13.90          0.65   o 
   4     9    20         93.41         93.10          1.92   o 
   5     9    20          9.39         11.13          0.68   o 
   6     9    20         22.83         23.33          0.95   o 
   7     9    20         69.37         71.06          2.11   o 
   8     9    20        211.98        218.89          5.55   o 
   9     9    20          0.74          1.30          0.85   o 
  10     9    20         10.39         11.24          1.03   o 
  11     9    20          0.02          1.13          1.13   o 
  12     9    20          4.24          3.92          1.32   o 
  13     9    20          0.24          0.37          1.30   o 
  14     9    20         16.54         18.37          1.48   o 
   0    10    20        503.90        501.41         11.35   o 
   1    10    20         54.47         53.20          1.22   o 
   2    10    20         65.61         67.32          1.60   o 
   3    10    20         53.99         55.47          1.44   o 
   4    10    20        186.07        181.38          3.70   o 
   5    10    20        158.52        158.49          3.27   o 
   6    10    20          0.83          0.83          0.78   o 
   7    10    20         50.47         50.35          1.76   o 
   8    10    20        317.72        322.34          8.05   o 
   9    10    20         52.31         54.10          1.73   o 
  10    10    20          0.80          1.20          1.12   o 
  11    10    20         26.78         28.35          1.81   o 
  13    10    20          1.83          3.05          1.18   o 
   1    11    20         12.83         12.77          0.74   o 
   2    11    20         10.42         10.22          0.75   o 
   3    11    20          0.03          0.15          0.65   o 
   4    11    20          3.89          4.54          0.69   o 
   5    11    20          2.12          1.69          0.80   o 
   6    11    20         38.73         39.63          1.57   o 
   7    11    20        193.33        198.94          6.46   o 
   8    11    20          0.83          1.43          1.04   o 
   9    11    20         13.43         12.85          1.08   o 
  10    11    20          4.55          5.11          1.20   o 
  11    11    20          0.39          0.36          1.18   o 
  12    11    20          6.55          5.22          1.18   o 
  13    11    20         17.37         17.58          1.35   o 
   0    12    20          4.34          4.96          1.08   o 
   1    12    20         45.19         44.41          1.42   o 
   2    12    20          9.74         11.24          0.85   o 
   3    12    20         66.10         62.50          1.84   o 
   4    12    20         78.22         77.44          2.20   o 
   5    12    20         16.08         17.56          1.02   o 
   6    12    20         51.43         54.47          1.96   o 
   7    12    20          5.13          5.02          1.17   o 
   8    12    20         80.12         83.69          3.10   o 
   9    12    20          4.02          3.84          1.08   o 
  10    12    20          2.40          4.07          1.54   o 
  11    12    20          7.33          6.60          1.18   o 
  12    12    20          6.24          7.33          1.25   o 
   1    13    20         12.66         11.03          1.03   o 
   2    13    20        137.50        131.90          3.71   o 
   3    13    20          3.08          3.13          0.89   o 
   4    13    20         49.25         47.73          1.67   o 
   5    13    20          4.27          4.70          0.88   o 
   6    13    20         97.09         97.03          3.07   o 
   7    13    20         41.17         40.71          1.68   o 
   8    13    20         97.77         99.75          3.56   o 
   9    13    20          0.45          0.44          1.28   o 
  10    13    20         38.24         34.79          2.45   o 
   0    14    20          9.67         11.27          1.43   o 
   1    14    20        107.60        108.14          3.15   o 
   2    14    20        304.28        301.85          8.00   o 
   3    14    20         27.27         27.73          1.34   o 
   4    14    20          4.72          4.77          1.06   o 
   5    14    20        127.38        125.64          3.35   o 
   6    14    20          5.27          6.10          1.04   o 
   7    14    20          8.56          8.65          1.10   o 
   9    14    20          4.39          4.90          1.51   o 
  11    14    20         37.45         35.80          3.02   o 
   1    15    20         39.11         38.13          1.46   o 
   2    15    20          7.59          8.26          1.08   o 
   3    15    20         15.49         15.11          1.16   o 
   4    15    20         25.49         25.96          1.44   o 
   5    15    20          3.93          3.96          1.20   o 
   6    15    20         23.37         24.88          1.43   o 
   7    15    20         12.41         14.12          1.31   o 
   8    15    20          0.88          1.11          1.08   o 
   9    15    20          6.54          6.35          1.53   o 
   0    16    20          2.01          3.28          1.72   o 
   1    16    20         76.49         77.29          2.27   o 
   2    16    20        139.15        137.56          3.89   o 
   3    16    20          7.73          6.55          1.09   o 
   4    16    20          1.85          1.89          1.08   o 
   5    16    20         40.21         37.65          1.84   o 
   6    16    20          1.37          2.71          1.12   o 
   7    16    20         71.77         71.83          3.04   o 
   8    16    20          7.71          7.95          1.34   o 
   9    16    20          4.70          6.23          2.30   o 
   1    17    20          5.91          6.98          1.08   o 
   2    17    20         34.75         33.85          1.52   o 
   4    17    20         56.75         55.71          2.10   o 
   5    17    20          0.90          0.84          1.11   o 
   6    17    20          1.12          1.66          1.18   o 
   7    17    20          0.02          0.53          1.25   o 
   8    17    20         13.46         14.21          2.39   o 
   0    18    20          8.86          9.38          1.70   o 
   1    18    20          2.79          2.54          1.04   o 
   2    18    20          0.09          0.31          1.03   o 
   4    18    20         46.40         44.69          1.83   o 
   5    18    20          7.25          7.21          1.34   o 
   6    18    20          3.51          2.12          1.34   o 
   1    19    20          1.14          1.90          0.99   o 
   2    19    20          4.15          3.90          1.03   o 
   3    19    20         11.62         11.28          1.28   o 
   4    19    20          0.08          0.48          1.13   o 
   1     1    21       1090.78       1074.36         15.66   o 
   2     1    21        417.53        413.93          6.21   o 
   3     1    21        443.80        436.99          6.98   o 
   4     1    21        841.23        851.71         18.67   o 
   5     1    21        205.55        204.61          3.63   o 
   6     1    21          2.43          2.62          0.42   o 
   7     1    21        407.60        410.60          7.13   o 
   8     1    21         11.16         12.40          0.64   o 
   9     1    21        680.51        679.72         11.78   o 
  10     1    21          6.08          5.83          0.82   o 
  11     1    21          1.71          1.44          0.98   o 
  12     1    21         22.60         21.17          1.45   o 
  14     1    21          5.74          7.32          1.51   o 
  15     1    21          3.68          4.28          1.83   o 
   0     2    21       1224.86       1247.97         28.32   o 
   1     2    21        614.04        606.43          9.50   o 
   2     2    21        762.21        755.58         11.54   o 
   3     2    21        589.06        583.54          9.45   o 
   4     2    21         59.01         56.80          1.59   o 
   5     2    21       1125.88       1133.82         18.42   o 
   6     2    21        414.19        419.92          6.74   o 
   7     2    21        254.16        258.42          4.34   o 
   8     2    21        183.56        182.31          3.34   o 
   9     2    21        311.69        302.97          6.01   o 
  10     2    21         44.36         44.59          1.55   o 
  11     2    21        207.65        205.36          5.51   o 
  12     2    21         32.24         31.33          1.38   o 
  13     2    21         22.95         23.20          1.59   o 
  14     2    21          2.68          3.72          1.30   o 
  15     2    21         68.68         65.13          2.90   o 
   1     3    21          1.66          1.91          0.37   o 
   2     3    21        145.43        146.14          2.60   o 
   3     3    21       1335.45       1331.14         23.27   o 
   4     3    21         63.59         64.53          1.34   o 
   5     3    21        194.49        192.55          3.74   o 
   6     3    21         29.38         29.75          0.78   o 
   7     3    21        240.08        235.47          4.33   o 
   8     3    21         38.84         37.94          1.10   o 
   9     3    21         20.98         22.61          0.92   o 
  10     3    21        100.11        102.83          2.92   o 
  11     3    21         25.73         24.97          1.18   o 
  12     3    21         20.38         20.68          1.29   o 
  13     3    21         28.64         27.55          1.49   o 
  14     3    21          4.50          6.27          1.38   o 
  15     3    21         98.15         96.16          3.45   o 
   0     4    21          0.36          0.64          0.69   o 
   1     4    21        345.58        344.53          6.35   o 
   2     4    21        147.13        146.24          2.98   o 
   3     4    21        219.11        221.23          4.79   o 
   4     4    21          3.89          4.63          0.44   o 
   5     4    21          6.55          7.04          0.52   o 
   6     4    21          0.71          1.14          0.53   o 
   7     4    21         45.68         44.49          1.16   o 
   8     4    21          4.25          4.51          0.59   o 
   9     4    21          0.57          0.37          0.66   o 
  10     4    21          3.05          4.95          0.81   o 
  11     4    21         14.31         15.60          1.02   o 
  12     4    21         20.84         20.20          1.31   o 
  13     4    21         39.40         40.40          1.91   o 
  14     4    21         18.34         18.17          1.37   o 
  15     4    21          0.97          1.90          1.40   o 
   1     5    21        124.37        120.89          2.59   o 
   2     5    21       1169.98       1163.13         19.15   o 
   3     5    21        136.44        137.58          2.82   o 
   4     5    21        105.44        103.32          2.08   o 
   5     5    21        164.73        170.01          3.36   o 
   6     5    21         20.56         19.53          0.69   o 
   7     5    21          1.65          2.06          0.54   o 
   8     5    21        128.38        131.19          2.57   o 
   9     5    21          0.03          0.54          0.68   o 
  10     5    21        154.62        151.33          3.89   o 
  11     5    21         11.18         12.40          1.09   o 
  12     5    21         16.22         15.62          1.18   o 
  13     5    21        111.42        109.31          3.24   o 
  14     5    21          6.23          5.56          1.43   o 
  15     5    21         23.46         22.49          2.41   o 
   0     6    21        687.34        694.72         16.19   o 
   1     6    21        832.08        835.22         13.72   o 
   2     6    21          1.05          0.86          0.42   o 
   3     6    21          0.05          0.20          0.44   o 
   4     6    21        374.08        362.37          6.16   o 
   5     6    21        331.24        332.13          5.82   o 
   6     6    21        136.20        137.41          2.66   o 
   7     6    21          1.05          1.35          0.57   o 
   8     6    21          0.17          0.52          0.62   o 
   9     6    21        252.20        258.96          6.87   o 
  10     6    21         83.49         82.99          2.33   o 
  11     6    21         22.48         22.44          1.25   o 
  12     6    21         35.77         35.18          1.66   o 
  13     6    21          2.80          3.15          1.19   o 
  14     6    21          1.25          1.07          1.27   o 
  15     6    21          8.84          8.69          1.51   o 
   1     7    21        138.38        137.92          2.41   o 
   2     7    21         53.80         53.51          1.32   o 
   3     7    21          0.00          0.24          0.45   o 
   4     7    21        198.79        196.87          3.25   o 
   5     7    21        138.59        142.09          2.68   o 
   6     7    21         51.83         52.46          1.21   o 
   7     7    21         25.77         26.18          0.86   o 
   8     7    21        259.16        261.73          5.77   o 
   9     7    21         27.08         29.34          1.38   o 
  10     7    21          5.00          5.41          0.93   o 
  11     7    21         23.14         22.69          1.42   o 
  12     7    21          0.03          0.82          1.15   o 
  13     7    21          1.92          1.94          1.21   o 
  14     7    21         24.68         27.70          1.91   o 
   0     8    21          3.69          4.00          0.67   o 
   1     8    21         40.61         41.54          1.05   o 
   2     8    21          0.42          1.40          0.54   o 
   3     8    21          6.57          7.33          0.51   o 
   5     8    21          1.63          2.14          0.53   o 
   6     8    21         14.06         13.89          0.82   o 
   7     8    21        204.61        203.24          3.95   o 
   8     8    21         26.97         30.72          1.20   o 
   9     8    21        220.49        227.03          5.71   o 
  10     8    21          8.42          9.25          1.20   o 
  11     8    21          1.22          0.64          1.27   o 
  12     8    21          0.06          4.55          1.25   o 
  13     8    21         19.32         20.44          1.42   o 
  14     8    21          8.57          9.14          1.39   o 
   1     9    21        241.61        240.85          4.45   o 
   2     9    21          6.05          6.56          0.61   o 
   3     9    21        173.65        171.48          3.04   o 
   4     9    21         36.77         38.65          1.07   o 
   5     9    21         52.85         54.97          1.35   o 
   6     9    21          2.88          3.51          0.71   o 
   7     9    21         25.93         26.35          1.22   o 
   8     9    21        120.09        121.97          3.24   o 
   9     9    21        127.08        131.99          3.47   o 
  10     9    21         25.94         26.99          1.32   o 
  12     9    21          6.94          5.80          1.33   o 
  13     9    21         12.55         12.93          1.42   o 
  14     9    21         18.25         18.74          1.45   o 
   0    10    21          9.69         11.90          0.89   o 
   1    10    21         54.09         53.68          1.18   o 
   2    10    21          2.33          2.56          0.73   o 
   3    10    21         53.55         52.38          1.40   o 
   4    10    21          0.03          0.59          0.68   o 
   5    10    21          4.61          5.33          0.68   o 
   6    10    21         14.11         14.55          0.94   o 
   7    10    21         12.78         13.62          0.98   o 
   8    10    21          1.31          2.68          1.01   o 
   9    10    21         27.99         30.32          1.26   o 
  10    10    21         11.26         10.76          1.04   o 
  11    10    21          3.96          4.26          1.20   o 
  12    10    21         20.39         19.26          1.38   o 
  13    10    21          1.14          0.87          1.28   o 
   1    11    21         38.28         36.99          1.11   o 
   2    11    21         40.09         39.61          1.21   o 
   3    11    21         14.23         15.01          0.80   o 
   4    11    21          3.81          5.41          0.77   o 
   5    11    21         28.22         27.93          1.22   o 
   6    11    21         16.28         16.55          1.09   o 
   7    11    21         57.91         58.19          2.39   o 
   8    11    21          3.85          4.88          1.06   o 
   9    11    21          1.28          0.90          0.98   o 
  10    11    21         23.71         25.80          1.49   o 
  11    11    21          0.42          1.13          1.15   o 
  12    11    21          6.23          6.56          1.23   o 
  13    11    21         23.44         21.65          1.53   o 
   0    12    21        154.20        158.48          5.40   o 
   1    12    21         47.41         46.04          1.58   o 
   2    12    21          0.14          1.10          0.77   o 
   3    12    21         36.45         36.90          1.34   o 
   4    12    21         48.66         50.86          1.62   o 
   5    12    21         36.17         37.80          1.38   o 
   6    12    21         26.81         27.32          1.36   o 
   7    12    21         29.45         30.00          2.15   o 
   8    12    21          0.89          2.58          1.20   o 
   9    12    21         62.10         64.06          2.31   o 
  10    12    21         29.88         29.60          1.99   o 
  11    12    21          0.14          0.45          1.29   o 
  12    12    21          8.67          8.21          1.16   o 
   1    13    21          4.20          4.00          0.96   o 
   2    13    21        105.45        105.22          3.06   o 
   3    13    21        112.86        110.57          3.18   o 
   4    13    21          0.27          0.59          0.85   o 
   5    13    21         18.00         16.84          1.04   o 
   6    13    21          3.26          4.25          0.99   o 
   7    13    21          0.14          0.95          1.10   o 
   8    13    21         56.93         57.74          2.60   o 
   9    13    21         22.45         21.24          1.48   o 
  10    13    21          4.77          7.00          1.59   o 
  11    13    21          4.54          5.49          1.46   o 
  12    13    21          7.56          7.82          1.41   o 
   0    14    21         76.62         71.94          3.03   o 
   1    14    21         26.60         26.35          1.35   o 
   2    14    21         36.88         38.20          1.59   o 
   3    14    21          1.59          1.55          0.98   o 
   4    14    21         13.48         14.73          1.20   o 
   5    14    21         30.04         29.58          1.28   o 
   6    14    21        101.63         97.15          2.89   o 
   7    14    21        105.41        101.84          3.57   o 
   8    14    21          2.31          1.69          1.09   o 
   9    14    21          0.07          0.37          1.28   o 
  10    14    21          5.43          5.49          2.06   o 
  11    14    21          3.94          2.11          1.73   o 
   1    15    21          7.12          7.98          1.11   o 
   2    15    21          5.58          5.85          1.06   o 
   3    15    21          1.24          1.05          1.03   o 
   4    15    21         34.46         32.78          1.59   o 
   5    15    21         14.21         13.04          1.32   o 
   6    15    21          3.51          4.72          1.01   o 
   7    15    21          4.20          3.48          1.16   o 
   8    15    21          1.20          0.34          1.07   o 
   9    15    21          4.29          4.30          1.52   o 
   0    16    21          0.24          1.76          1.72   o 
   1    16    21         22.61         21.51          1.30   o 
   2    16    21          1.00          2.06          1.11   o 
   3    16    21         23.05         22.97          1.33   o 
   4    16    21          0.91          1.18          1.05   o 
   5    16    21          0.55          0.45          1.19   o 
   6    16    21         18.16         16.65          1.31   o 
   7    16    21          9.74         11.94          1.26   o 
   8    16    21          3.76          4.03          1.75   o 
   9    16    21         17.62         20.47          1.89   o 
   1    17    21          0.42          0.47          1.05   o 
   2    17    21          9.37          9.85          1.14   o 
   3    17    21         27.04         28.57          1.42   o 
   4    17    21         15.35         16.47          1.32   o 
   5    17    21          8.97          9.66          1.26   o 
   7    17    21          0.33          1.06          1.35   o 
   8    17    21          1.98          2.30          1.35   o 
   0    18    21         19.15         17.93          1.93   o 
   1    18    21         25.11         22.06          1.28   o 
   2    18    21          4.70          3.66          1.09   o 
   3    18    21          5.27          5.41          1.23   o 
   4    18    21          0.57          1.45          1.12   o 
   6    18    21          0.80          0.54          1.48   o 
   1    19    21         10.86         10.49          1.14   o 
   2    19    21          7.96          7.93          1.04   o 
   3    19    21         11.72         10.51          1.16   o 
   0     0    22       1737.93       1769.53         53.77   o 
   1     0    22        734.36        717.03         14.88   o 
   2     0    22        509.33        526.54         11.01   o 
   3     0    22       1915.11       1950.73         39.90   o 
   4     0    22         15.40         13.88          1.31   o 
   5     0    22          0.25          0.85          0.60   o 
   6     0    22         79.54         79.02          2.35   o 
   7     0    22        206.52        209.80          4.98   o 
   8     0    22        213.53        212.86          5.44   o 
   9     0    22         61.90         64.69          2.09   o 
  10     0    22         48.59         46.72          2.11   o 
  11     0    22         21.58         20.33          1.49   o 
  12     0    22        121.43        120.30          4.52   o 
  13     0    22          2.68          1.13          3.24   o 
  14     0    22         45.53         48.61          5.26   o 
  15     0    22          7.28          5.70          3.38   o 
   1     1    22        120.73        118.31          1.92   o 
   2     1    22        459.83        463.92          7.08   o 
   3     1    22        709.64        711.10         11.54   o 
   4     1    22        607.17        605.09         13.33   o 
   5     1    22        187.39        190.43          3.20   o 
   6     1    22         23.43         23.20          0.66   o 
   7     1    22         15.86         16.59          0.65   o 
   8     1    22          0.20          0.42          0.56   o 
   9     1    22        361.36        364.69          6.50   o 
  10     1    22         85.81         87.22          2.56   o 
  11     1    22          5.50          6.20          1.06   o 
  12     1    22         19.88         20.41          1.47   o 
  13     1    22          2.57          2.30          1.41   o 
  14     1    22          3.83          5.42          1.85   o 
  15     1    22         40.19         42.33          3.29   o 
   0     2    22          5.80          5.52          0.60   o 
   1     2    22         55.51         53.84          1.07   o 
   2     2    22        221.94        213.92          3.44   o 
   3     2    22       1442.56       1425.11         25.16   o 
   4     2    22        154.50        142.67          2.86   o 
   5     2    22         12.47         11.91          0.60   o 
   6     2    22         71.15         70.58          1.41   o 
   7     2    22          8.37          7.90          0.52   o 
   9     2    22        119.55        116.46          2.50   o 
  10     2    22         38.66         39.63          1.53   o 
  11     2    22          0.50          0.51          0.89   o 
  12     2    22         21.88         21.00          1.34   o 
  13     2    22         17.88         17.64          1.49   o 
  14     2    22          7.20          7.69          1.39   o 
  15     2    22          3.76          4.64          1.33   o 
   1     3    22         32.24         31.80          0.83   o 
   2     3    22         53.20         53.21          1.16   o 
   3     3    22        390.95        397.27          7.27   o 
   4     3    22        123.34        126.92          2.49   o 
   5     3    22        151.30        153.16          3.05   o 
   6     3    22         14.28         14.60          0.56   o 
   7     3    22          0.49          0.88          0.49   o 
   8     3    22        623.28        622.50         11.05   o 
   9     3    22        370.60        371.41          6.79   o 
  10     3    22         61.14         60.38          1.94   o 
  11     3    22          3.60          4.31          0.90   o 
  12     3    22          2.03          0.78          1.03   o 
  14     3    22         59.82         58.61          2.46   o 
  15     3    22         13.56         11.66          1.53   o 
   0     4    22         54.65         53.80          1.98   o 
   1     4    22        330.79        328.83          5.92   o 
   2     4    22         71.96         71.43          1.75   o 
   3     4    22        391.67        385.85          7.22   o 
   4     4    22         74.18         77.91          1.50   o 
   5     4    22         93.82         96.55          1.94   o 
   6     4    22        264.07        267.32          4.82   o 
   7     4    22         47.21         46.29          1.18   o 
   8     4    22         22.99         23.74          0.88   o 
   9     4    22        294.60        290.23          5.53   o 
  10     4    22          1.03          1.57          0.81   o 
  11     4    22          3.40          3.18          0.87   o 
  12     4    22         42.13         43.40          1.79   o 
  13     4    22         96.37         94.67          3.09   o 
  14     4    22          1.34          1.24          1.24   o 
  15     4    22          2.19          2.54          1.44   o 
   1     5    22        263.63        259.07          5.06   o 
   2     5    22        221.81        223.06          4.00   o 
   3     5    22        501.32        494.44          8.53   o 
   4     5    22         13.77         13.51          0.56   o 
   5     5    22          0.12          0.31          0.48   o 
   6     5    22          5.96          6.39          0.52   o 
   7     5    22         63.66         65.71          1.63   o 
   8     5    22         15.60         16.23          0.75   o 
   9     5    22         13.71         13.22          0.83   o 
  10     5    22          0.48          1.16          0.82   o 
  11     5    22          8.43          8.64          0.94   o 
  12     5    22         11.25         12.18          1.13   o 
  13     5    22          0.35          0.58          1.12   o 
  14     5    22          0.80          0.92          1.33   o 
  15     5    22         29.92         29.54          2.11   o 
   1     6    22         33.59         33.03          0.84   o 
   2     6    22          0.05          0.28          0.42   o 
   3     6    22        136.28        135.57          2.77   o 
   4     6    22         65.37         64.93          1.39   o 
   5     6    22          1.46          1.94          0.55   o 
   6     6    22         86.05         84.31          1.77   o 
   7     6    22         20.40         22.08          0.80   o 
   8     6    22         16.26         16.26          0.77   o 
   9     6    22        152.46        152.17          3.92   o 
  10     6    22          6.63          6.38          0.88   o 
  11     6    22          5.33          5.74          1.04   o 
  12     6    22          0.65          1.18          1.13   o 
  13     6    22         65.74         65.63          2.39   o 
  14     6    22         41.65         43.20          2.02   o 
  15     6    22          3.17          4.18          1.36   o 
   1     7    22         70.43         71.49          1.35   o 
   2     7    22         83.34         81.94          1.81   o 
   3     7    22        242.81        240.14          4.48   o 
   4     7    22        158.33        158.93          2.71   o 
   5     7    22          5.61          5.93          0.56   o 
   6     7    22        140.16        145.30          2.93   o 
   7     7    22          1.74          1.81          0.58   o 
   8     7    22         32.81         31.38          1.12   o 
   9     7    22         63.94         65.00          2.27   o 
  10     7    22          2.19          2.22          0.91   o 
  11     7    22          0.03          0.74          1.12   o 
  12     7    22          7.90          9.15          1.23   o 
  13     7    22         19.55         19.65          1.43   o 
  14     7    22         24.42         25.50          1.78   o 
   0     8    22        533.68        519.35         13.96   o 
   1     8    22         21.55         21.74          0.70   o 
   2     8    22         42.53         42.15          1.08   o 
   3     8    22        110.89        107.60          2.09   o 
   4     8    22         46.09         46.15          1.12   o 
   5     8    22         23.31         23.25          0.81   o 
   6     8    22        291.13        292.16          5.53   o 
   7     8    22        464.99        465.55          9.45   o 
   8     8    22         46.11         48.67          1.57   o 
   9     8    22         17.74         19.89          1.12   o 
  10     8    22         97.87         97.88          3.11   o 
  11     8    22         62.64         60.58          2.46   o 
  12     8    22        230.39        230.12          6.74   o 
  14     8    22         45.55         42.83          2.28   o 
   1     9    22         16.12         16.30          0.67   o 
   2     9    22          5.62          6.01          0.62   o 
   3     9    22         26.01         26.29          0.82   o 
   4     9    22        445.30        449.59          7.52   o 
   5     9    22          2.88          3.82          0.65   o 
   6     9    22          3.56          3.68          0.76   o 
   7     9    22          3.07          2.79          0.86   o 
   8     9    22          0.31          1.15          0.82   o 
   9     9    22          6.89          7.51          0.91   o 
  10     9    22         46.30         45.73          1.86   o 
  11     9    22          8.05          9.16          1.36   o 
  12     9    22         10.38          9.39          1.40   o 
  13     9    22         13.33         10.81          1.38   o 
  14     9    22          0.03          0.50          1.21   o 
   0    10    22        228.19        224.87          5.44   o 
   1    10    22         39.61         40.67          1.02   o 
   2    10    22         14.77         14.00          0.78   o 
   3    10    22        104.42        104.32          2.35   o 
   4    10    22         50.04         49.60          1.36   o 
   5    10    22          6.04          6.16          0.72   o 
   6    10    22         60.49         62.34          2.14   o 
   7    10    22        148.67        148.79          4.70   o 
   8    10    22        282.08        291.18          7.85   o 
   9    10    22          3.52          3.79          0.90   o 
  10    10    22          0.02          0.97          1.08   o 
  11    10    22          6.94          5.88          1.21   o 
  12    10    22          9.26         10.98          1.28   o 
  13    10    22         14.16         14.88          1.43   o 
   1    11    22         88.65         86.99          1.87   o 
   2    11    22         20.06         20.73          0.97   o 
   3    11    22        166.69        164.97          3.36   o 
   4    11    22          0.14          1.29          0.76   o 
   5    11    22          1.29          1.74          0.84   o 
   6    11    22          0.99          1.92          0.86   o 
   7    11    22          0.76          0.33          0.98   o 
   8    11    22          0.09          1.21          1.04   o 
   9    11    22         46.43         45.38          1.71   o 
  10    11    22         52.06         52.77          2.32   o 
  11    11    22          1.54          1.86          1.16   o 
  12    11    22          3.85          4.37          1.17   o 
  13    11    22          0.48          0.99          1.10   o 
   0    12    22        198.50        193.89          6.47   o 
   1    12    22        168.84        167.65          4.14   o 
   2    12    22         48.43         44.87          1.48   o 
   3    12    22         26.30         26.22          1.15   o 
   4    12    22         42.80         41.97          1.44   o 
   5    12    22         26.74         26.55          1.24   o 
   6    12    22        104.44        102.93          3.02   o 
   7    12    22          0.89          0.39          1.58   o 
   8    12    22         48.66         47.87          1.93   o 
   9    12    22         10.56         12.20          1.20   o 
  10    12    22         17.86         18.36          1.81   o 
  11    12    22          7.93          7.28          1.39   o 
  12    12    22          8.27          8.57          1.36   o 
   1    13    22          5.46          4.90          0.98   o 
   2    13    22         18.13         20.01          1.20   o 
   3    13    22          0.09          0.24          0.90   o 
   4    13    22         30.90         31.77          1.28   o 
   5    13    22         13.49         13.89          1.01   o 
   6    13    22          3.69          4.33          0.94   o 
   7    13    22          9.13          7.91          1.70   o 
   8    13    22          0.38          1.41          1.21   o 
   9    13    22          5.55          6.08          1.24   o 
  10    13    22         99.75        101.50          4.11   o 
  11    13    22          0.15          0.33          1.45   o 
   0    14    22        101.38        102.98          4.03   o 
   1    14    22         12.12         11.06          1.10   o 
   2    14    22        300.19        290.82          7.76   o 
   3    14    22          7.39          7.78          1.03   o 
   4    14    22          6.98          7.07          0.97   o 
   5    14    22         12.87         13.07          1.04   o 
   6    14    22         28.96         27.30          1.35   o 
   7    14    22          1.55          2.70          1.18   o 
   8    14    22         10.16         10.41          1.29   o 
   9    14    22         44.73         43.39          2.69   o 
  10    14    22          3.12          3.76          1.80   o 
  11    14    22          1.56          0.66          1.44   o 
   1    15    22          5.94          7.94          1.24   o 
   2    15    22          2.93          4.35          1.07   o 
   3    15    22         34.57         33.41          1.49   o 
   4    15    22         33.01         33.05          1.60   o 
   5    15    22         23.40         24.76          1.44   o 
   6    15    22          6.11          6.25          1.01   o 
   7    15    22          0.25          0.45          1.04   o 
   8    15    22          0.20          0.49          1.08   o 
   9    15    22         59.15         54.57          2.62   o 
  10    15    22          2.05          1.92          1.56   o 
   0    16    22         10.76         10.54          1.49   o 
   1    16    22          0.01          1.25          1.20   o 
   2    16    22         36.96         36.56          1.56   o 
   3    16    22         17.26         17.46          1.24   o 
   4    16    22         16.07         15.60          1.21   o 
   5    16    22         19.59         17.59          1.39   o 
   6    16    22          1.03          1.68          1.09   o 
   7    16    22          5.02          5.46          1.20   o 
   8    16    22          0.92          0.95          1.29   o 
   9    16    22         16.09         15.94          1.79   o 
   1    17    22          2.53          3.20          1.07   o 
   2    17    22         11.42         11.59          1.17   o 
   3    17    22          0.09          1.25          1.07   o 
   4    17    22         48.59         47.32          1.92   o 
   5    17    22          0.23          0.81          1.19   o 
   6    17    22          9.46          9.79          1.18   o 
   7    17    22          7.02          6.37          1.11   o 
   8    17    22          3.79          4.47          2.95   o 
   0    18    22          2.53          2.36          1.66   o 
   1    18    22          3.65          2.40          1.03   o 
   3    18    22         32.47         32.35          1.46   o 
   4    18    22         16.72         16.28          1.27   o 
   5    18    22         13.52         11.78          1.17   o 
   1    19    22          0.00          0.34          1.03   o 
   2    19    22         22.35         22.03          1.24   o 
   3    19    22         26.84         24.22          1.37   o 
   4    19    22          2.09          1.85          1.15   o 
   1     1    23         17.21         18.13          0.56   o 
   2     1    23        435.02        433.16          6.79   o 
   3     1    23       2895.39       2898.34         52.65   o 
   4     1    23         55.33         52.52          1.44   o 
   5     1    23         17.43         17.53          0.61   o 
   6     1    23         18.91         19.01          0.61   o 
   7     1    23          0.24          0.47          0.49   o 
   8     1    23         43.48         43.86          1.16   o 
   9     1    23         30.73         33.99          1.11   o 
  10     1    23         36.33         36.20          1.40   o 
  11     1    23         85.01         82.41          2.50   o 
  12     1    23         77.11         76.71          2.62   o 
  14     1    23         16.32         14.44          1.99   o 
  15     1    23          0.57          2.27          1.89   o 
   0     2    23        476.50        476.66         11.01   o 
   1     2    23         96.60         96.73          1.71   o 
   2     2    23        754.62        744.89         11.68   o 
   3     2    23        161.12        160.68          3.25   o 
   4     2    23         61.60         60.42          1.30   o 
   5     2    23        106.94        107.33          2.16   o 
   6     2    23        138.00        138.18          2.49   o 
   7     2    23         92.49         91.22          1.78   o 
   8     2    23        131.39        132.83          2.54   o 
   9     2    23          1.18          2.51          0.67   o 
  10     2    23        126.66        123.61          3.68   o 
  11     2    23         12.16         12.12          1.12   o 
  12     2    23         60.31         58.34          2.38   o 
  13     2    23         10.04          9.74          1.37   o 
  14     2    23         12.67         12.32          1.45   o 
  15     2    23         39.04         35.91          2.15   o 
   1     3    23         41.25         42.11          1.05   o 
   2     3    23        391.01        389.52          6.93   o 
   3     3    23       1086.20       1101.23         19.88   o 
   4     3    23        312.58        314.41          5.53   o 
   5     3    23        102.99        102.15          1.96   o 
   6     3    23        134.86        135.69          2.52   o 
   7     3    23         17.19         17.46          0.68   o 
   8     3    23        104.74        104.69          2.13   o 
   9     3    23        252.15        248.31          5.03   o 
  10     3    23         99.54         98.76          2.85   o 
  11     3    23         64.96         63.18          2.13   o 
  12     3    23          2.87          2.77          1.05   o 
  13     3    23         31.04         29.09          1.58   o 
  14     3    23          2.41          3.48          1.32   o 
  15     3    23         10.56         10.97          1.52   o 
   0     4    23         45.73         46.06          1.82   o 
   1     4    23         21.47         21.92          0.80   o 
   2     4    23        309.03        313.52          6.25   o 
   3     4    23        387.07        370.12          6.40   o 
   4     4    23         68.27         67.18          1.40   o 
   5     4    23         57.23         60.18          1.34   o 
   6     4    23         82.12         80.81          1.65   o 
   7     4    23         10.08         11.23          0.66   o 
   8     4    23         12.17         12.04          0.73   o 
   9     4    23         29.09         28.35          1.10   o 
  10     4    23         56.46         55.00          1.70   o 
  11     4    23          2.21          1.92          0.88   o 
  12     4    23         74.33         75.42          2.41   o 
  13     4    23          0.10          1.02          1.14   o 
  14     4    23          1.87          2.10          1.44   o 
  15     4    23          1.50          1.55          1.42   o 
   1     5    23        216.94        214.66          3.61   o 
   2     5    23         13.27         12.78          0.46   o 
   3     5    23        961.17        952.17         16.58   o 
   4     5    23         37.64         36.04          0.90   o 
   5     5    23          9.45          9.52          0.59   o 
   6     5    23         83.08         85.03          1.75   o 
   7     5    23         44.16         45.21          1.24   o 
   8     5    23          4.12          4.09          0.64   o 
   9     5    23         10.20          9.36          0.83   o 
  10     5    23         15.47         16.42          0.99   o 
  11     5    23         84.50         84.27          2.39   o 
  12     5    23          1.44          3.08          1.05   o 
  13     5    23         19.45         20.10          1.28   o 
  14     5    23         14.65         15.56          1.42   o 
  15     5    23          0.39          1.04          1.53   o 
   0     6    23        265.73        260.54          5.65   o 
   1     6    23         12.16         13.47          0.49   o 
   2     6    23          1.80          2.28          0.40   o 
   3     6    23         89.07         89.38          1.87   o 
   4     6    23          6.29          7.17          0.51   o 
   5     6    23          0.13          0.44          0.56   o 
   6     6    23        214.44        215.40          4.36   o 
   7     6    23         81.75         78.56          1.72   o 
   8     6    23         52.47         53.09          1.40   o 
   9     6    23          2.88          4.41          0.85   o 
  10     6    23         12.91         12.87          0.95   o 
  11     6    23          7.99          7.51          0.95   o 
  12     6    23         13.73         14.17          1.30   o 
  13     6    23          6.99          9.18          1.31   o 
  14     6    23         13.49         13.74          1.41   o 
   1     7    23         75.63         76.20          1.43   o 
   2     7    23        176.81        174.97          3.19   o 
   3     7    23         23.41         24.04          0.85   o 
   4     7    23        117.64        115.52          2.30   o 
   5     7    23        141.92        142.22          2.62   o 
   6     7    23         25.98         25.91          0.91   o 
   7     7    23         31.76         32.13          0.98   o 
   8     7    23         66.31         69.74          1.93   o 
   9     7    23        221.09        223.50          6.03   o 
  10     7    23          6.50          6.81          0.96   o 
  11     7    23          8.66          8.21          1.18   o 
  12     7    23         13.00         13.77          1.30   o 
  13     7    23          0.19          0.42          1.20   o 
  14     7    23          1.14          1.28          1.29   o 
   0     8    23        162.41        165.05          4.24   o 
   1     8    23         15.61         18.61          0.66   o 
   2     8    23         45.72         44.71          1.14   o 
   3     8    23         11.97         11.20          0.59   o 
   4     8    23          0.79          0.48          0.54   o 
   5     8    23         51.95         50.83          1.26   o 
   6     8    23        310.65        305.60          5.96   o 
   7     8    23         70.25         70.58          1.87   o 
   8     8    23        152.18        153.68          3.97   o 
   9     8    23          8.51          8.04          1.03   o 
  10     8    23          8.34          8.59          1.08   o 
  11     8    23         21.96         23.17          1.60   o 
  12     8    23          4.78          6.01          1.28   o 
  13     8    23          0.17          0.72          1.20   o 
  14     8    23          0.71          1.46          1.29   o 
   1     9    23         76.88         78.39          1.81   o 
   2     9    23         51.48         51.32          1.23   o 
   3     9    23        308.40        309.74          5.38   o 
   4     9    23        587.26        601.00          9.79   o 
   5     9    23          0.47          1.17          0.64   o 
   6     9    23         10.17         10.80          0.97   o 
   7     9    23          2.84          3.50          0.88   o 
   8     9    23         44.56         45.33          1.65   o 
   9     9    23        103.57        105.69          2.88   o 
  10     9    23          0.63          0.35          0.96   o 
  11     9    23          3.62          3.14          1.27   o 
  12     9    23          0.09          0.43          1.29   o 
  13     9    23         12.02         11.12          1.25   o 
   0    10    23        870.89        854.45         19.20   o 
   1    10    23          7.15          7.81          0.65   o 
   2    10    23         15.59         17.74          0.81   o 
   3    10    23          5.56          4.78          0.70   o 
   4    10    23         93.26         89.94          1.98   o 
   5    10    23         15.34         14.72          0.86   o 
   6    10    23         52.38         52.84          1.90   o 
   7    10    23          1.95          2.64          0.95   o 
   8    10    23         23.55         24.02          1.28   o 
   9    10    23         52.71         50.31          1.80   o 
  10    10    23         39.00         38.62          1.56   o 
  11    10    23          1.56          1.24          1.16   o 
  12    10    23         62.50         61.66          2.79   o 
  13    10    23          0.02          1.64          1.28   o 
   1    11    23        293.51        289.67          5.53   o 
   2    11    23         17.47         18.45          0.96   o 
   3    11    23         65.68         68.50          1.87   o 
   4    11    23        126.38        122.97          3.18   o 
   5    11    23         58.21         54.96          1.83   o 
   6    11    23         10.25         11.79          0.94   o 
   7    11    23         60.13         59.06          2.45   o 
   8    11    23         12.06         12.66          1.19   o 
   9    11    23         13.16         12.72          1.11   o 
  10    11    23          1.09          1.94          1.13   o 
  11    11    23          0.21          0.26          1.19   o 
  12    11    23         11.47         10.76          1.21   o 
   0    12    23        154.41        146.08          5.04   o 
   1    12    23         40.17         39.04          1.27   o 
   2    12    23        138.96        135.33          4.08   o 
   3    12    23          2.38          3.24          0.82   o 
   4    12    23         46.04         44.45          1.60   o 
   5    12    23         20.78         22.05          1.18   o 
   6    12    23         36.72         37.10          1.49   o 
   7    12    23         28.19         30.44          1.66   o 
   8    12    23         10.00         10.27          1.17   o 
  10    12    23          3.86          5.23          1.60   o 
  12    12    23          1.57          0.96          1.27   o 
   1    13    23         11.48         12.55          1.19   o 
   2    13    23        176.98        169.45          4.63   o 
   3    13    23         65.96         66.71          2.11   o 
   4    13    23         25.86         27.71          1.22   o 
   5    13    23          4.95          4.41          0.90   o 
   6    13    23         34.37         36.10          1.50   o 
   7    13    23          1.16          0.74          1.30   o 
   8    13    23          1.73          1.20          1.17   o 
   9    13    23          2.31          3.42          1.12   o 
  10    13    23         94.42         98.88          4.03   o 
  11    13    23         10.79         11.64          1.57   o 
   0    14    23        105.30        103.71          4.08   o 
   1    14    23         16.18         17.37          1.31   o 
   2    14    23         11.94         13.16          1.17   o 
   3    14    23          0.12          0.42          1.07   o 
   4    14    23          1.52          2.05          0.94   o 
   5    14    23         85.04         82.72          2.40   o 
   6    14    23         28.06         27.07          1.34   o 
   7    14    23          0.36          0.53          1.19   o 
   8    14    23          0.52          1.01          1.21   o 
   9    14    23          2.09          2.52          1.30   o 
  10    14    23          3.47          1.56          1.72   o 
  11    14    23          0.60          1.14          1.39   o 
   1    15    23        132.08        127.97          3.98   o 
   2    15    23         74.25         69.28          2.25   o 
   3    15    23          0.61          1.53          1.05   o 
   4    15    23          2.18          2.91          1.12   o 
   5    15    23         47.64         47.01          1.79   o 
   6    15    23         11.00         11.46          1.08   o 
   8    15    23          4.19          4.40          1.11   o 
   9    15    23         29.49         29.89          2.23   o 
  10    15    23         15.31         13.72          1.75   o 
   0    16    23          0.23          1.28          1.40   o 
   1    16    23         11.52         11.97          1.29   o 
   2    16    23          1.01          2.48          1.07   o 
   4    16    23          0.47          0.66          1.12   o 
   5    16    23          7.58          8.36          1.30   o 
   6    16    23         62.51         59.17          2.20   o 
   7    16    23          6.14          5.71          1.19   o 
   8    16    23          9.90          9.66          1.51   o 
   9    16    23          3.33          1.68          1.40   o 
   1    17    23         24.54         24.23          1.50   o 
   2    17    23         27.55         26.49          1.38   o 
   3    17    23         11.46         11.25          1.18   o 
   4    17    23         81.27         78.18          2.69   o 
   5    17    23          0.03          0.85          1.19   o 
   6    17    23         11.27         10.25          1.17   o 
   0    18    23          5.84          7.77          1.68   o 
   1    18    23          1.67          1.96          1.03   o 
   2    18    23          1.52          0.79          1.03   o 
   3    18    23          2.00          1.67          1.03   o 
   4    18    23          8.20          9.03          1.17   o 
   5    18    23          2.31          1.09          1.11   o 
   6    18    23          2.71          3.11          1.56   o 
   1    19    23         13.25         12.60          1.08   o 
   2    19    23          1.06          0.51          1.05   o 
   3    19    23          5.76          5.95          1.10   o 
   0     0    24       1112.47       1104.93         33.89   o 
   1     0    24       1078.12       1086.87         24.87   o 
   2     0    24        329.10        335.10          7.52   o 
   3     0    24        959.14        946.49         22.84   o 
   4     0    24         90.42         91.59          2.63   o 
   5     0    24          0.58          1.76          0.61   o 
   6     0    24        367.76        366.31          9.21   o 
   7     0    24          6.71          9.46          0.86   o 
   8     0    24         21.62         25.11          1.18   o 
   9     0    24        164.71        164.04          4.39   o 
  10     0    24          4.27          5.29          1.15   o 
  11     0    24          3.20          4.33          1.20   o 
  12     0    24        113.95        112.49          5.03   o 
  13     0    24         35.14         39.84          3.18   o 
  14     0    24        116.06        114.41          9.24   o 
  15     0    24         96.42         90.94          7.68   o 
   1     1    24         38.69         38.81          0.92   o 
   2     1    24        399.69        391.23          6.30   o 
   3     1    24       1290.80       1271.54         21.82   o 
   4     1    24         63.64         62.54          1.67   o 
   5     1    24         19.23         19.89          0.70   o 
   6     1    24          6.90          7.41          0.48   o 
   7     1    24         76.85         76.44          1.64   o 
   8     1    24         37.26         37.82          1.07   o 
   9     1    24        169.41        172.43          3.59   o 
  10     1    24         19.89         19.43          1.09   o 
  11     1    24         11.64         12.10          1.04   o 
  12     1    24          5.65          6.16          1.14   o 
  13     1    24          3.22          1.83          1.40   o 
  14     1    24          7.96          7.81          1.94   o 
  15     1    24         10.10         11.22          1.65   o 
   0     2    24         12.01         11.24          0.71   o 
   1     2    24        249.15        247.58          4.18   o 
   2     2    24         13.00         12.12          0.58   o 
   3     2    24        361.28        379.78          7.47   o 
   4     2    24          2.03          2.21          0.43   o 
   5     2    24          2.75          3.11          0.46   o 
   7     2    24        219.95        217.08          3.83   o 
   8     2    24        168.04        163.11          3.12   o 
   9     2    24         68.45         69.97          1.84   o 
  10     2    24          0.07          0.90          0.91   o 
  11     2    24          6.02          7.52          1.06   o 
  12     2    24          0.25          1.50          1.13   o 
  14     2    24         14.02         13.59          1.46   o 
   1     3    24        152.42        156.10          3.08   o 
   2     3    24        184.93        185.73          3.64   o 
   3     3    24        133.71        134.21          2.55   o 
   4     3    24         54.75         56.27          1.26   o 
   5     3    24          7.62          7.21          0.47   o 
   6     3    24         20.75         21.95          0.71   o 
   7     3    24          0.98          1.13          0.51   o 
   8     3    24         60.13         60.09          1.40   o 
   9     3    24         35.32         36.37          1.22   o 
  10     3    24          1.91          2.47          0.88   o 
  11     3    24         30.97         29.89          1.40   o 
  12     3    24         29.64         28.85          1.65   o 
  13     3    24          5.83          5.76          1.23   o 
  14     3    24          1.24          0.55          1.31   o 
  15     3    24         11.24         11.72          1.40   o 
   0     4    24        596.43        576.48         15.32   o 
   1     4    24         27.66         29.02          0.96   o 
   2     4    24         29.32         28.59          0.85   o 
   3     4    24        161.47        156.71          3.05   o 
   4     4    24        136.78        140.55          2.64   o 
   5     4    24        177.16        174.93          3.14   o 
   6     4    24        359.17        358.28          6.16   o 
   7     4    24        284.30        284.97          4.99   o 
   8     4    24        144.42        143.15          2.93   o 
   9     4    24        147.70        144.64          3.54   o 
  10     4    24          6.08          5.81          0.85   o 
  11     4    24          5.75          6.16          0.92   o 
  12     4    24         96.13         95.79          2.89   o 
  13     4    24         88.51         87.91          2.91   o 
  15     4    24          6.58          6.36          1.43   o 
   1     5    24          0.98          1.30          0.39   o 
   2     5    24         58.16         57.44          1.12   o 
   3     5    24         81.15         82.06          1.68   o 
   4     5    24        122.61        121.24          2.35   o 
   5     5    24         57.46         57.31          1.31   o 
   6     5    24         18.03         18.11          0.71   o 
   7     5    24        151.79        151.03          3.13   o 
   8     5    24        168.55        170.49          3.42   o 
   9     5    24         11.56         12.02          0.89   o 
  10     5    24          3.78          5.33          0.91   o 
  11     5    24         13.42         12.72          1.01   o 
  12     5    24          1.22          1.50          1.07   o 
  13     5    24          0.00          0.85          1.10   o 
  14     5    24          1.00          1.82          1.26   o 
  15     5    24          0.01          0.80          1.61   o 
   0     6    24          2.86          2.93          0.53   o 
   1     6    24        189.85        188.40          3.17   o 
   2     6    24        201.28        199.27          3.36   o 
   3     6    24         61.07         61.32          1.33   o 
   4     6    24         13.33         13.80          0.57   o 
   5     6    24        137.42        138.01          2.93   o 
   6     6    24         21.12         22.76          0.96   o 
   7     6    24          2.95          3.09          0.57   o 
   8     6    24          4.48          4.66          0.69   o 
   9     6    24        266.33        270.31          6.71   o 
  10     6    24         21.75         22.44          1.12   o 
  11     6    24         66.68         63.82          1.96   o 
  12     6    24          2.22          3.12          1.20   o 
  13     6    24        151.27        151.37          4.63   o 
  14     6    24          2.77          2.62          1.31   o 
   1     7    24          5.23          5.32          0.46   o 
   2     7    24        127.93        128.52          2.32   o 
   3     7    24        529.95        530.91          9.84   o 
   4     7    24         11.72         12.25          0.62   o 
   5     7    24          1.88          1.45          0.59   o 
   6     7    24         33.66         35.56          1.09   o 
   7     7    24         33.67         34.47          1.05   o 
   8     7    24         53.43         53.86          1.64   o 
   9     7    24         70.32         71.76          2.09   o 
  10     7    24         21.03         20.29          1.18   o 
  12     7    24          6.61          6.52          1.24   o 
  13     7    24          8.77          9.28          1.25   o 
  14     7    24          1.25          1.23          1.25   o 
   0     8    24         33.04         33.78          1.24   o 
   1     8    24         16.27         16.36          0.63   o 
   2     8    24        205.85        202.08          3.72   o 
   3     8    24        194.06        190.46          3.92   o 
   4     8    24         18.00         18.08          0.72   o 
   5     8    24         27.84         27.99          0.95   o 
   6     8    24         86.20         87.18          2.02   o 
   7     8    24         97.12        101.05          2.53   o 
   8     8    24         12.97         14.76          1.02   o 
   9     8    24         19.42         19.16          1.19   o 
  10     8    24         17.94         17.25          1.22   o 
  11     8    24          0.04          1.07          1.14   o 
  12     8    24         28.90         29.69          1.62   o 
  13     8    24         15.41         14.33          1.32   o 
  14     8    24          0.00          0.67          1.25   o 
   1     9    24         12.12         13.19          0.66   o 
   2     9    24         54.19         54.27          1.28   o 
   3     9    24          4.53          4.98          0.57   o 
   4     9    24         14.70         15.43          0.74   o 
   5     9    24          2.31          1.53          0.62   o 
   6     9    24          0.54          0.65          0.92   o 
   7     9    24         21.40         22.66          1.15   o 
   8     9    24          0.05          0.94          0.91   o 
   9     9    24         22.59         23.36          1.14   o 
  10     9    24         26.23         25.48          1.30   o 
  11     9    24          8.88         10.23          1.34   o 
  12     9    24          0.65          1.85          1.32   o 
   0    10    24          2.98          4.25          0.90   o 
   1    10    24          0.53          0.44          0.62   o 
   2    10    24         17.37         18.46          0.82   o 
   3    10    24        185.34        182.99          3.37   o 
   4    10    24         66.62         66.54          1.59   o 
   5    10    24         10.73         11.18          0.85   o 
   6    10    24          0.38          0.49          0.87   o 
   7    10    24         44.79         48.41          1.86   o 
   8    10    24          0.27          1.06          0.96   o 
   9    10    24          1.00          1.61          0.98   o 
  10    10    24          5.02          6.41          1.01   o 
  11    10    24          1.20          1.66          1.19   o 
  12    10    24          5.37          6.31          1.22   o 
  13    10    24          4.15          5.50          1.31   o 
   1    11    24         13.87         14.53          0.75   o 
   2    11    24          2.13          1.77          0.84   o 
   3    11    24        606.18        610.19         13.43   o 
   4    11    24         41.51         41.69          1.48   o 
   5    11    24         83.61         82.09          2.33   o 
   6    11    24         26.79         28.45          1.40   o 
   7    11    24          0.90          1.31          1.05   o 
   8    11    24         11.76         11.94          1.20   o 
   9    11    24         31.53         32.89          1.58   o 
  10    11    24          1.99          2.95          1.13   o 
  11    11    24         12.12         10.36          1.66   o 
  12    11    24          0.20          0.42          1.33   o 
   0    12    24         17.47         21.07          1.51   o 
   1    12    24          8.95         12.39          0.94   o 
   2    12    24         11.12         11.28          1.06   o 
   3    12    24         92.30         93.45          2.58   o 
   4    12    24         43.19         42.15          1.56   o 
   5    12    24          0.72          1.03          0.92   o 
   6    12    24         46.62         46.95          1.70   o 
   7    12    24         25.92         28.50          1.78   o 
   8    12    24         10.68         10.64          1.18   o 
   9    12    24         49.81         51.18          2.02   o 
  10    12    24          2.88          3.87          1.26   o 
  11    12    24          2.72          5.54          1.53   o 
  12    12    24          3.25          3.92          1.73   o 
   1    13    24         52.95         52.07          2.02   o 
   2    13    24         30.73         30.74          1.38   o 
   3    13    24         78.93         78.67          2.40   o 
   4    13    24         46.72         48.46          1.61   o 
   5    13    24         19.77         20.59          1.19   o 
   6    13    24         16.68         17.57          1.15   o 
   7    13    24          4.11          3.61          1.35   o 
   9    13    24          1.70          1.70          1.11   o 
  10    13    24          1.10          3.19          1.61   o 
  11    13    24          3.14          3.58          1.53   o 
   0    14    24          3.14          4.08          1.40   o 
   1    14    24         22.30         20.05          1.37   o 
   2    14    24          2.97          3.73          1.03   o 
   3    14    24         69.64         65.71          2.32   o 
   4    14    24          7.62          8.16          0.95   o 
   5    14    24          4.35          5.47          0.95   o 
   6    14    24         21.37         23.21          1.27   o 
   7    14    24          6.61          6.75          1.35   o 
   8    14    24          0.56          0.47          1.20   o 
   9    14    24         46.29         44.80          2.23   o 
  10    14    24          0.67          0.55          1.49   o 
   1    15    24         27.03         27.87          1.57   o 
   2    15    24          0.02          0.29          1.05   o 
   3    15    24        124.93        121.12          3.52   o 
   4    15    24          3.77          4.06          1.13   o 
   5    15    24          3.58          4.04          1.07   o 
   6    15    24          1.33          1.80          1.00   o 
   7    15    24          1.59          1.52          1.15   o 
   8    15    24          1.40          1.22          1.12   o 
   9    15    24         78.23         69.93          3.62   o 
  10    15    24          4.23          2.68          1.65   o 
   0    16    24        129.94        128.91          4.87   o 
   1    16    24         39.47         39.16          1.80   o 
   2    16    24         10.59         10.54          1.14   o 
   3    16    24         60.41         57.24          2.00   o 
   4    16    24         18.56         17.97          1.34   o 
   5    16    24          2.85          3.41          1.14   o 
   6    16    24          8.98          8.79          1.20   o 
   7    16    24          4.03          6.41          1.31   o 
   8    16    24          3.64          4.21          1.11   o 
   1    17    24          0.17          0.90          1.18   o 
   2    17    24          5.29          6.31          1.09   o 
   3    17    24         23.24         21.97          1.31   o 
   4    17    24         27.87         25.85          1.39   o 
   5    17    24          7.86          8.11          1.27   o 
   6    17    24          0.01          0.68          1.25   o 
   7    17    24         12.50         13.37          1.36   o 
   1    18    24          8.94          8.63          1.19   o 
   2    18    24          0.53          1.09          1.04   o 
   3    18    24         43.86         39.79          1.60   o 
   4    18    24          0.03          1.04          1.08   o 
   5    18    24         43.51         40.34          1.84   o 
   6    18    24         15.34         14.38          1.52   o 
   1    19    24          2.06          1.81          0.97   o 
   3    19    24         34.46         31.57          1.51   o 
   1     1    25        147.17        147.82          2.64   o 
   2     1    25        595.23        594.82          9.75   o 
   3     1    25        267.44        260.72          4.44   o 
   4     1    25       1672.77       1685.64         28.61   o 
   5     1    25         65.64         65.61          1.65   o 
   6     1    25        149.56        150.08          2.67   o 
   7     1    25        136.48        134.61          2.54   o 
   8     1    25          4.02          4.08          0.63   o 
   9     1    25          0.13          0.31          0.74   o 
  10     1    25         11.24         12.92          1.00   o 
  11     1    25          0.33          0.77          0.93   o 
  12     1    25          0.08          0.37          1.01   o 
  14     1    25          2.26          1.20          1.85   o 
  15     1    25         29.37         27.78          2.31   o 
   0     2    25        115.71        117.33          3.29   o 
   1     2    25         59.36         62.64          1.42   o 
   2     2    25          6.24          7.45          0.56   o 
   3     2    25         36.60         34.90          0.92   o 
   4     2    25        165.98        157.80          3.04   o 
   5     2    25        112.93        115.30          2.33   o 
   6     2    25         74.24         73.74          1.56   o 
   7     2    25         92.54         96.02          2.00   o 
   8     2    25        187.25        189.78          3.75   o 
   9     2    25         25.26         26.02          1.10   o 
  10     2    25          1.07          2.71          0.95   o 
  11     2    25          1.62          2.40          1.09   o 
  12     2    25        127.05        122.52          3.82   o 
  13     2    25          2.50          4.00          1.33   o 
  14     2    25          9.26         10.42          1.43   o 
  15     2    25          3.37          3.90          1.52   o 
   1     3    25          1.65          1.49          0.56   o 
   2     3    25        452.46        454.15          7.85   o 
   3     3    25        150.43        148.95          2.80   o 
   4     3    25        138.51        139.90          2.65   o 
   5     3    25          1.96          2.02          0.43   o 
   6     3    25         10.13         10.46          0.57   o 
   7     3    25         41.23         40.46          1.04   o 
   8     3    25        104.65        105.92          2.15   o 
   9     3    25         14.68         15.42          0.87   o
[truncated: 356,354 more chars]
